# Supplementary material for: Physical exercise attenuates age‐related muscle atrophy and exhibits anti‐ageing effects via the adiponectin receptor 1 signalling
Source: J Cachexia Sarcopenia Muscle. 2023 May 24;14(4):1789–801. doi: 10.1002/jcsm.13257 (PMC10401527; doi:10.1002/jcsm.13257)
Supplement: Supplementary file 3 — Table S1: List of primers used for qRT‐PCR assay. [file JCSM-14-1789-s007.xlsx]

## Sheet: Sheet1
Supplementary Table 1: List of primers used for qRT-PCR assay
	Gene Symbol	Forward	Reverse
mouse	Becn1	CCGCGGTAGAACGAGCC	AAGTAATGGAGCTGTGAGTTCCT
	Ulk1	TCCCTACACACCTTCTCCCC	AGCCAACAGGGTCAGCAAAT
	Pik3c3	GTGAAGTACCCTGACCTGCC	AGTCATGCATTCCTTGGCGA
	Atg5	GGAGAGAAGAGGAGCCAGGT	GCTGGGGGACAATGCTAATA
	Atg7	GCCTAACACAGATGCTGCAA	TGCTCTTAAACCGAGGCTGT
	Lc3b	CACTGCTCTGTCTTGTGTAGGTTG	TCGTTGTGCCTTTATTAGTGCATC
	Bnip3	GACGAAGTAGCTCCAAGAGTTC	CCAAAGCTGTGGCTGTCTAT
	Pink1	ATCCAGAGATGGTCCCAAGCA	CATGGTAGCCAGGCGAGAA
	β-actin	ATCCTGTGGCATCCATGAAACTAC	GGAGCCAGAGCAGTAATCTCCTTC
C.elegans	pink-1	GGCCAACCTAGCTCCACATT	TGTGGCAGGTGTGTCAAGTT
	dct-1	ACAGACAACACCATCCGCAA	ACCCACGATTCTGACATACCA
	pan-actin	TGCAGAAGGAAATCACCGCT	ACTTGCGGTGAACGATGGAT
