# Supplementary material for: Physical exercise attenuates age‐related muscle atrophy and exhibits anti‐ageing effects via the adiponectin receptor 1 signalling
Source: J Cachexia Sarcopenia Muscle. 2023 May 24;14(4):1789–801. doi: 10.1002/jcsm.13257 (PMC10401527; doi:10.1002/jcsm.13257)
Supplement: Supplementary file 4 — Table S2. Serum adiponectin,blood glucose,body weight,weight of gastrocnemius muscles,muscle/body weight,Epididymal white adipose tissue in AAV‐NC and AAV‐Ad mice [file JCSM-14-1789-s003.xlsx]

## Sheet: Supplementary Table 2
Supplementary Table 2.Serum adiponectin,blood glucose,body weight,weight of gastrocnemius muscles,muscle/body weight,Epididymal white adipose tissue in AAV-NC and AAV-Ad mice
	AAV-NC		AAV-Ad
	Control	Exercise	Control	Exercise
Serum adiponectin(ug/mL)	4272.00±1103.00	7438.00±1070.00a	3553.00±370.00	7497.00±787.30b
Blood glucose(mM)	5.93±0.35	6.22±0.35	5.86±0.36	5.96±0.32
Body weight(g)	26.66±1.88	35.99±4.49a	31.05±1.57	27.09±2.19b
Weight of gastrocnemius muscles(g)	0.13±0.02	0.22±0.05a	0.13±0.03	0.11±0.01b
Muscle/body weight(mg/g)	4.78±0.63	6.16±0.79a	4.34±0.91	3.96±0.64b
Epididymal white adipose tissue(g)	1.48±0.24	1.54±0.35	1.34±0.30	1.36±0.34
Data presents mean ± SD; n = 4-5. a, AAV-NC Exercise group versus AAV-NC Control group P < 0.05; b, AAV-Ad Exercise group versus AAV-NC Exercise group P < 0.05; respectively, using one-way ANOVA followed by Turkey’s test.
