# Supplementary material for: Physical exercise attenuates age‐related muscle atrophy and exhibits anti‐ageing effects via the adiponectin receptor 1 signalling
Source: J Cachexia Sarcopenia Muscle. 2023 May 24;14(4):1789–801. doi: 10.1002/jcsm.13257 (PMC10401527; doi:10.1002/jcsm.13257)
Supplement: Supplementary file 5 — Table S3. Body weight,weight of gastrocnemius muscles,muscle/body weight in16‐month‐old mice and 20‐month‐old mice. [file JCSM-14-1789-s006.xlsx]

## Sheet: Supplementary Table 3
Supplementary Table 3. Body weight,weight of gastrocnemius muscles,muscle/body weight in16-month-old mice and 20-month-old mice.
	16-month-old mice-control	20-month-old mice-control	20-month-old mice-exercise
Body weight(g)	25.66±0.63	34.70±2.92a	36.80±2.79a
Weight of gastrocnemius muscles(g)	0.168±0.02	0.166±0.03	0.244±0.03b
Muscle/body weight(mg/g)	5.18±2.54	4.76±0.57	6.63±0.71b
Data presents mean ± SD; n = 4-5. a, vs. 16-month-old mice-control group P < 0.05; b, vs. 20-month-old mice-control group P < 0.05; respectively, using one-way ANOVA followed by Turkey’s test.
