# Supplementary material for: Physical exercise attenuates age‐related muscle atrophy and exhibits anti‐ageing effects via the adiponectin receptor 1 signalling
Source: J Cachexia Sarcopenia Muscle. 2023 May 24;14(4):1789–801. doi: 10.1002/jcsm.13257 (PMC10401527; doi:10.1002/jcsm.13257)
Supplement: Supplementary file 6 — Table S4. Differential expression analysis was performed by comparing exercised mice to control mice [file JCSM-14-1789-s002.xlsx]

## Sheet: Sheet1
Supplementary Table 4.Differential expression analysis was performed by comparing exercised mice to control mice
Gene Id	Log2FC	P-Value
1810008B01Rik	7.78167	0.0206549
Gm13442	7.72301	0.00481351
RP23-40D21.1	6.95557	0.00892763
Gm6055	6.86709	0.0307361
Lmbrd2	6.64896	0.0378429
A230065N10Rik	6.14719	0.00759835
5330439B14Rik	6.06143	0.0152627
Mir7231	5.56009	0.0188229
Nr4a3	5.36094	0.0388389
Gm36931	5.27707	0.00712544
Klf12	5.23617	0.00993319
Gm12043	5.0199	0.0214106
RP23-264J18.6	4.99958	0.00322828
Myoz3	4.97354	0.0415688
RP23-331E5.8	4.95449	0.0050349
Gm44771	4.94655	0.0382427
Gm27646	4.94324	0.0241792
Mir1902	4.82414	0.00438986
Gm9923	4.77828	0.0302609
Mir6925	4.76644	0.0202024
Gm7292	4.76309	0.0443389
2310075C17Rik	4.70415	0.0280348
Gm15533	4.68086	0.0153092
Gm27920	4.64805	0.0261678
Gm26888	4.64469	0.029543
Myh2	4.56523	0.0218118
Mybpc1	4.55562	0.0192361
Gm16323	4.50973	0.0258796
Atp1b1	4.46667	0.0319723
Gm12802	4.46212	0.000321032
Gm45291	4.46088	0.010847
Tmem267	4.45023	0.0135323
Gm44729	4.42482	0.0105581
Ttc9	4.41404	0.00792674
Gm26566	4.4023	0.024447
B430219N15Rik	4.37715	0.0013485
Sema4d	4.33703	0.0133226
Esrrb	4.32576	0.0107548
Gm15317	4.32061	0.02055
Bdh1	4.30241	0.0172513
F830208F22Rik	4.29956	0.00416984
Gm15938	4.26126	0.00764425
2610206C17Rik	4.25576	0.00708599
Gm10698	4.25429	0.0236456
Gm16163	4.25098	0.00961504
Exph5	4.24087	0.00676911
Pm20d2	4.23692	0.0172727
2310001K24Rik	4.21397	0.0168896
Gm9892	4.20462	0.00132266
4931422A03Rik	4.15961	0.0292994
Gm9825	4.15746	0.00901793
Pstpip2	4.12839	0.00188551
Gbe1	4.12688	0.00301625
Syt2	4.10617	0.00930141
Plekhb2	4.10044	0.0278764
Eif4ebp2	4.07759	0.0238628
Gstm7	4.06894	0.0438252
Gm17197	4.06819	0.00899719
Gm43714	4.02477	0.00894576
Ldhb	4.02261	0.0113542
E130215H24Rik	4.01627	0.0336683
C130083M11Rik	4.01626	0.00836972
Snurf	3.99415	0.0250564
Atf3	3.99082	0.044001
Gm28376	3.98709	0.0220213
Gm8066	3.98664	0.03886
Nrep	3.98163	0.049731
RP23-478N15.1	3.97748	0.006704
Gm10382	3.97662	0.016176
Gm590	3.96431	0.00998994
Otud6b	3.96087	0.0239051
Myoz2	3.94685	0.0435203
Gm16104	3.94424	0.0282783
Sdha	3.9316	0.0117303
Gm10709	3.91937	0.0168176
Gm17108	3.91403	0.00505871
Taco1	3.91245	0.0490153
Slc8a1	3.8956	0.0144754
Gm16575	3.89515	0.0189496
Oaz1-ps	3.89324	0.00293969
Gm9449	3.89071	0.00758629
Vdac1	3.87759	0.00819478
Ankrd2	3.86688	0.0463774
AC133189.1	3.86543	0.0197256
Mb	3.85045	0.00930087
A730071L15Rik	3.84706	0.0122046
Gm15543	3.84475	0.0220274
Hist1h1e	3.83391	0.0389713
Gm42936	3.82297	0.00602801
Gm16726	3.80065	0.00573575
Gm37905	3.76928	0.0204399
Gm26899	3.76393	0.0406296
Gpam	3.75842	0.03916
RP24-93F20.6	3.75833	0.0102256
Itm2a	3.73794	0.000644108
Tmed2	3.73581	0.00629246
Gm44570	3.73154	0.0048485
Gm26858	3.72766	0.030499
Styx	3.72525	0.038876
1700119I11Rik	3.71852	0.0187628
Mccc1os	3.71538	0.0119474
A730061H03Rik	3.70316	0.0163012
Neb	3.69738	0.00603606
Epdr1	3.69543	0.01092
Cep85l	3.69138	0.045582
Homer2	3.68586	0.00513906
Sucla2	3.685	0.00747332
Myom3	3.68107	0.0037154
Gm13601	3.66808	0.0205525
Gm44349	3.66789	0.0112274
Gm6288	3.66693	0.0171038
Gm6560	3.66599	0.0142467
Rps3a3	3.6618	0.0469292
Cmya5	3.64033	0.0073954
C430014B12Rik	3.63393	0.0103537
Gm28892	3.63115	0.0251218
Pdpr	3.63087	0.0390998
Arpp21	3.6279	0.019871
Ston2	3.6234	0.0316632
Gm16982	3.62099	0.013139
9630013K17Rik	3.61786	0.00114387
E2f6	3.61369	0.0213208
D930015M05Rik	3.60581	0.0182716
Ddah1	3.60459	0.0113024
Msantd4	3.58677	0.00689663
AL845457.1	3.58009	0.0122109
Gm17036	3.57896	0.0107524
Sync	3.57796	0.00195334
Adk	3.56826	0.0276718
A930018M24Rik	3.56822	0.0193778
Atpaf1	3.56177	0.0144719
Taf4b	3.54691	0.00354694
1700071M16Rik	3.54322	0.00871585
Gm17251	3.54166	0.0049658
Rnf26	3.53387	0.00264491
Prss23os	3.52865	0.00239014
Got1	3.52442	0.00568371
Pde4d	3.52045	0.0295205
Fhl1	3.5177	0.016104
Itgb3bp	3.51766	0.0176044
Gm12061	3.51484	0.00865796
Abtb2	3.51021	0.00272171
Wfs1	3.50673	0.0217806
Cdyl2	3.50598	0.00649433
Gm26762	3.49294	0.00967918
Gm11192	3.48989	0.02503
Wdr92	3.4875	0.00645017
Actn2	3.48582	0.0148071
Gm26752	3.48226	0.0194257
Gm26515	3.47032	0.00461196
Cbfb	3.46933	0.0259627
Gdpd1	3.46767	0.00188043
Fabp3	3.46494	0.026688
Gm26643	3.46365	0.00351093
Pja2	3.45375	0.0295956
Dapk2	3.44842	0.00718479
Gm572	3.44826	0.0258516
9430091E24Rik	3.4459	0.0284569
Abcb7	3.44531	0.00950889
Kpna3	3.44034	0.0143912
Sspn	3.43753	0.00660816
Fam134b	3.43601	0.0377022
Fabp3-ps1	3.43266	0.0385996
Adcy9	3.42541	0.043775
Lrrn1	3.42299	0.0168067
Rcan1	3.42255	0.023802
Gm17056	3.41785	0.0127034
Hipk3	3.40738	0.0175492
Golga4	3.40337	0.00618222
Mafa	3.40248	0.00575255
Herc3	3.39414	0.0247724
Ormdl1	3.39228	0.00643973
Extl2	3.38896	0.00131802
Chrna1	3.38763	0.0457001
Peli3	3.38464	0.000381209
Gm45371	3.38446	0.00827168
Arhgap5	3.37904	0.0180422
Smtnl1	3.36725	0.0130933
Akap6	3.36301	0.00347325
Gm26679	3.3564	0.0377247
P2ry1	3.35357	0.0121333
Setd7	3.34798	0.0240749
Carnmt1	3.34627	0.0115491
Synm	3.34285	0.0292224
Grsf1	3.34097	0.00486721
Cenpq	3.34033	0.0031879
Gm25238	3.33804	0.0234723
Gdap10	3.33286	0.0150871
Oaz3	3.33132	0.00216109
Paip2b	3.32842	0.0100322
Rps6ka5	3.32829	0.003715
Klf15	3.32685	0.0361199
RP23-114A6.7	3.32465	0.0376558
Ndufs1	3.32293	0.0101016
Mut	3.31544	0.00202721
Gm10197	3.31326	0.00822164
Gm42727	3.31254	0.00169529
Mtm1	3.31114	0.00500598
Gm9769	3.3101	0.00290461
Stau2	3.30603	0.00551129
Gm42791	3.30434	0.00323174
Slc41a1	3.29714	0.0214626
4930539J05Rik	3.29342	0.0156621
2610507I01Rik	3.29258	0.000902016
A930012O16Rik	3.28604	0.0191813
Bcl2l13	3.28556	0.00295045
Zak	3.28521	0.00252857
Fgd4	3.28507	0.0244164
Gm20512	3.2812	0.00642763
Mfsd4a	3.27891	0.00136146
Gstm4	3.27764	0.000512912
Gm10516	3.27696	0.0127505
3110001I22Rik	3.27222	0.0309022
Usp25	3.26775	0.00457677
B230377A18Rik	3.26508	0.0167327
Smim13	3.26483	0.0188123
Best3	3.26474	0.00189326
Gm21969	3.26396	0.015924
Gm4734	3.25686	0.00486766
Gm20536	3.255	0.0132762
Klf9	3.24808	0.00379363
Cux1	3.24067	0.00460998
Etfdh	3.23194	0.00257469
Gbas	3.23152	0.00770686
Ikzf2	3.22829	0.00265844
Rhou	3.22128	0.0043476
Rab28	3.2181	0.00539131
Gm44335	3.2162	8.09518e-05
Atp6v1e1	3.21319	8.92235e-05
RP23-313P23.4	3.2129	0.00845314
Zmpste24	3.20703	0.0200063
Hsdl2	3.20409	0.00192362
Gm15952	3.20339	0.0010979
Lrba	3.20318	0.00500716
Kcnc4	3.19942	0.0040879
Igsf3	3.19856	0.0218398
Dnaja4	3.19763	0.00683768
Gm9869	3.19714	0.0167077
Cog5	3.19362	0.00292906
BC049715	3.19211	0.009656
Trim72	3.19164	0.0163729
Tmc7	3.1869	0.0430414
Alkbh5	3.18436	0.0134351
Ung	3.18401	0.00462484
Suclg2	3.18134	0.00723401
Opa1	3.17932	0.00442435
Kif5b	3.17817	0.0127186
Cyb5d1	3.176	0.00942537
Ndst1	3.17328	0.00466502
Hist1h1c	3.1727	0.000243418
Maob	3.17133	0.00351239
Gm43034	3.17132	0.00377926
Myh1	3.16819	0.0241642
Thap6	3.16282	0.00201639
Hmgb1-ps8	3.16224	0.000883479
Gm7008	3.16139	0.00427035
Slc35f5	3.1565	0.00201728
Jph1	3.15594	0.0065711
Gm27786	3.1489	0.0195556
Gm42671	3.14678	0.0279473
Gm26810	3.14433	0.0014324
Gm28731	3.13875	0.0140929
Ppargc1a	3.13855	0.00210946
Dars	3.13823	0.00119516
Nfil3	3.13533	0.0493302
Gm44624	3.1344	0.0066234
Trak1	3.13174	0.0217626
Stim1	3.13009	0.0143643
Prps1	3.12993	0.00399881
Platr31	3.12888	0.0213577
Acadm	3.12501	0.00783124
Hnmt	3.11931	0.0107485
Gm26724	3.11832	0.00224927
Nkain1	3.11733	0.0159614
Adam9	3.11696	0.0203976
Gm24853	3.1136	0.0275416
Tceanc2	3.11293	0.000549922
B430218F22Rik	3.1111	0.00154695
Tulp2	3.10887	0.0155658
A930004J17Rik	3.10797	0.00263188
Parp1	3.10323	0.0134268
Alpk2	3.10227	0.01313
Fkrp	3.09878	0.000516287
Gm16541	3.09849	0.0051585
Gm24157	3.09823	0.0354307
Aif1l	3.09805	0.00390824
4930442H23Rik	3.09445	0.0187546
Nf2	3.08696	0.0149848
Hook1	3.08596	0.0124117
Bcap29	3.08381	0.000536528
Arfgef1	3.07383	0.020035
Slc16a1	3.07061	0.00568441
Lrtm2	3.07028	0.00135041
Amot	3.06974	0.0255045
Gm43653	3.06944	0.0261085
Mxi1	3.06883	0.00726926
Pkia	3.06859	0.0332804
Hadh	3.06755	0.00983859
Idi1	3.06385	0.0159779
Ttc33	3.06255	0.000499106
Kbtbd13	3.06095	0.0230604
Klhdc2	3.06014	0.00334693
Gm17077	3.05581	0.00290966
Fzd7	3.04883	0.00464858
Igsf8	3.04824	0.018153
Dnaja2	3.04563	0.000878196
Socs7	3.0443	0.0149982
Ube2q2	3.04415	0.00635435
Gm20671	3.0392	0.000831914
Tmem182	3.03896	0.000592786
Plin5	3.03821	0.0136157
Atf1	3.03789	0.00808084
Ndel1	3.03291	0.0091615
Parg	3.03272	0.00872885
Gm5909	3.03139	0.00798678
Lcmt2	3.03123	0.00194128
Gm15583	3.03072	0.00304254
Ssx2ip	3.02756	0.0225178
Gm45213	3.02669	3.16575e-05
Gm28610	3.02368	0.0289303
Gm26699	3.02077	0.0236826
Rab21	3.01746	0.00163987
Mapkapk2	3.01569	0.0114064
9230104M06Rik	3.01468	0.0126269
Nfe2l1	3.01107	0.0007464
Ywhag	3.01042	0.00694245
Adipor2	3.00955	0.00353751
Tspyl1	3.00906	0.00728207
Rrm2b	3.00736	0.00893594
Hibch	3.00676	0.00123579
Prkar2a	3.00653	0.0397036
Ywhae	3.00643	0.00553581
Insig2	3.00529	4.95897e-05
Esrrg	3.00412	0.0123975
4933428P19Rik	2.99869	0.0122559
Edem3	2.99864	0.00344711
Bnip3	2.99675	0.020946
Filip1	2.99247	0.0237182
Lonp2	2.99015	0.000465335
Lsm14a	2.99013	0.00413469
Gm4366	2.9901	0.00401384
Gm42417	2.98974	0.00553797
Mlip	2.98953	0.00667256
Gm19412	2.98928	0.0030777
Gm20460	2.98849	0.00281314
Ankrd23	2.98625	0.00547164
Calr3	2.98467	0.0071441
Slc37a2	2.98406	0.0123693
Gm28778	2.98359	0.00362566
Naif1	2.98265	0.00815911
1700105P06Rik	2.98098	0.00359944
Hs3st5	2.97615	0.00570613
Coq9	2.97578	0.00151622
Hcfc2	2.97525	0.000505999
Tex2	2.97413	0.00563087
Rdx	2.97296	0.01306
Pfn2	2.97212	0.00300379
Irs1	2.97131	0.00747773
Ppp1r3c	2.97085	0.0018062
Plet1	2.96926	0.0156194
Nap1l4	2.9687	0.00166182
Xrcc2	2.96449	0.00353188
Alpk3	2.96377	0.0160154
Gm9726	2.96187	0.00221517
Sde2	2.961	0.0171255
Tsnax	2.95992	0.00202411
AC151967.1	2.95926	0.000678279
Mum1l1	2.95922	0.0250509
1700030C12Rik	2.95664	0.0221881
Sc5d	2.95633	0.000916545
AY074887	2.95532	0.0157499
4930599N23Rik	2.95471	0.0176707
Murc	2.95297	0.00140709
Pank1	2.95183	0.02351
Cyb5r4	2.94911	0.00739634
Fkbp14	2.94871	0.00493084
Hipk2	2.94721	0.0489981
Gm20544	2.94559	0.00895162
Ptpn4	2.94552	0.000558991
Slc35e1	2.94424	0.0112368
Kcna7	2.9437	0.0204237
Gm26884	2.94284	0.00829951
Gm28501	2.94278	0.0319094
AL672049.1	2.9415	0.0223723
Dgat2	2.94084	0.003805
Mvb12b	2.93847	0.00356351
Acsl1	2.93693	0.00526933
Homer1	2.93657	0.0141511
Zwint	2.93621	0.00461647
Ccng1	2.93386	0.0106109
Prkaa2	2.93384	0.00688507
Sdc4	2.93267	0.00699325
Vps26b	2.93153	0.00501338
Fam151b	2.93085	0.0168352
Fam53c	2.92896	0.00550785
Ube2v2	2.92084	0.00349255
Nr4a2	2.92082	0.0199204
Adcy2	2.91996	0.00151829
Gm9768	2.91945	0.0172765
Trim55	2.91728	0.0216741
Slc40a1	2.91383	0.00601228
Gm14493	2.91223	0.0144471
Myl10	2.9045	0.0437391
Klhl24	2.90325	0.00214874
Gm28052	2.90112	0.0100659
Cdc37l1	2.90069	0.012569
Gm45631	2.90051	0.0494603
Ppm1a	2.90024	0.00244024
Immt	2.89395	0.000837522
Hsd17b4	2.89239	0.00568171
Kif21a	2.88935	0.0175747
Smc2	2.88743	0.00422871
Large1	2.8868	0.010722
Lmcd1	2.88087	0.00786089
Irs2	2.88061	0.0196749
0610040F04Rik	2.88027	0.014708
Kat2b	2.88002	0.00463218
1810049J17Rik	2.87978	0.0197961
Gtf2e1	2.87848	0.00619169
Phf2	2.87804	0.00383041
Slc9a2	2.87798	0.0109441
Zbtb18	2.87654	0.0260432
Slc25a11	2.8762	0.00705101
Csgalnact2	2.87567	0.011904
Gm37804	2.87478	0.00222231
Kif3c	2.87087	0.0102236
2810006K23Rik	2.87064	0.000791081
Mrpl15	2.86925	0.000885268
Gm37988	2.86922	0.00853021
Atp5a1	2.86649	0.00410807
Nt5dc3	2.86638	0.00186236
Pcyt1a	2.86604	0.0024262
Ubac1	2.86526	0.00130743
Vps35	2.86499	0.00864473
Gm20490	2.86404	0.00191257
Rragd	2.86128	0.0162463
Ppp3r1	2.85992	0.00875777
Nfs1	2.85972	0.000869886
Map2k1	2.85873	0.00280599
Tarsl2	2.85833	0.01537
Dlat	2.85602	0.00293257
G3bp2	2.8553	0.00926094
Sumo1	2.85514	0.00179788
Mavs	2.85454	0.002267
Cdc45	2.85375	0.00515404
Lzic	2.8521	2.47752e-05
Kat7	2.8519	0.00406147
Traf3	2.85171	0.00577302
Lynx1	2.8516	0.0218834
Got2	2.84936	0.00242636
Yipf7	2.84932	0.00211625
Aco2	2.84546	0.002017
Gm26816	2.84314	0.000220106
Mid1ip1	2.84199	0.0140583
Gm16278	2.84194	0.0211047
Msl3	2.84157	0.00943224
Hadhb	2.84144	0.00656874
Clcn3	2.83898	0.00804341
Trp53inp2	2.83817	0.0118541
RP23-145I16.3	2.83788	0.000924909
Isoc1	2.83498	0.014152
Lcor	2.83365	0.0100846
Rabl3	2.83278	0.00523041
Gm9747	2.83186	0.00590154
Hectd1	2.83164	0.00808743
0610038B21Rik	2.83086	0.00651639
Eif2s2	2.82992	0.0024975
Eif4g1	2.82928	0.00402225
Gcc2	2.82848	0.00983225
Gng3	2.82815	0.00177669
Rnf34	2.82441	0.00475238
Dnajc27	2.82431	0.0309035
Grpel1	2.82424	8.89227e-05
Gm21985	2.82222	0.00653491
Ptger4	2.82002	0.000448431
Ghitm	2.8196	0.000161547
Ippk	2.81748	0.00102224
Hdac9	2.81425	0.0401773
Gm5577	2.81409	0.00440428
Zfp971	2.81406	0.0288186
9430073C21Rik	2.81336	0.00380046
Pex3	2.8131	0.00126661
Lman1	2.81294	0.0071126
Pdpk1	2.81212	0.00147185
Myot	2.81152	0.000786385
Gm10182	2.80994	0.00505535
Ccnk	2.80719	0.000595513
Gpd2	2.80673	0.00753691
Schip1	2.80619	0.00176115
Dusp22	2.8048	0.00329754
Ptges2	2.79909	0.000748851
Mpzl3	2.79861	0.000790784
Larp1b	2.79733	0.00633759
Fam20b	2.79651	0.0160146
Ppm1b	2.79426	0.00604688
Capza2	2.79403	0.010534
Zbtb39	2.79216	0.00313954
Zyg11b	2.79198	0.00931736
Gm26811	2.79163	0.00322266
Trim13	2.78917	0.00276783
Art3	2.78774	0.0144751
Hist1h2be	2.78717	0.00547362
Adi1	2.78712	0.00719868
Jph2	2.7867	0.0182437
H19	2.78621	0.0225733
Ranbp9	2.78589	0.00268699
Pdhb	2.7858	0.0027322
Natd1	2.78558	0.000372761
Fermt2	2.78437	0.00633141
Gm26582	2.78296	0.0071303
Ankrd40	2.78085	0.00668025
Gtpbp1	2.77928	0.00673302
Echs1	2.77846	0.00977138
Dcaf7	2.77748	0.00614427
Dffa	2.77455	0.00849247
Kcnc1	2.77379	0.0114906
Gm2223	2.77315	0.00772588
Gm26885	2.77215	0.00235861
Dmd	2.77085	0.00628156
Chm	2.76978	0.0181915
4932442E05Rik	2.76871	0.0204601
Kif16b	2.76636	0.0179892
Nars	2.76578	0.00500486
Fhod3	2.76438	0.0185647
Gm15816	2.7643	0.00327208
Tatdn2	2.76396	0.000418955
Itsn1	2.76349	0.0140272
Ube2t	2.76028	0.00472259
D5Ertd579e	2.75996	0.0161656
Prnp	2.75974	0.000454714
Fto	2.75741	0.00531686
Crkl	2.75704	0.0123979
Erc1	2.75694	0.0237091
Ankrd1	2.75674	0.0341835
Tob2	2.7564	0.00303974
Txlnb	2.75621	0.00854718
Tm9sf2	2.75603	0.00322012
Ppp1r14c	2.7559	0.0136034
Apmap	2.75486	0.0118511
Desi2	2.75246	0.00872966
Dnajc28	2.75221	0.00541141
Gm42507	2.752	0.0401584
0610039K10Rik	2.74941	0.00239406
Gm10031	2.74848	0.0210221
Cmss1	2.74708	0.0160753
Rab3gap1	2.74607	0.00246204
Wdr44	2.74553	0.00233869
1700060J05Rik	2.7452	0.000478935
Plbd1	2.74488	0.0101559
Fam192a	2.7446	0.00140955
Otud1	2.74416	0.0468293
Zbtb41	2.7435	0.0126559
Nabp1	2.74301	0.0260948
Gm15949	2.74208	0.00224113
Ogfod1	2.74081	0.00644168
Ash1l	2.73975	0.00359295
Atp13a3	2.73952	0.00353756
Npnt	2.73942	0.0207046
Tfdp1	2.73703	0.00539236
Rab18	2.73679	0.00328522
Wwp1	2.73598	0.0145052
Gm44250	2.73595	0.00947659
Nsf	2.73455	0.00306129
Cul4a	2.7341	0.00341806
Tenm3	2.73215	0.00241647
D10Jhu81e	2.72861	0.00178192
Mylk4	2.72845	0.0310295
Vps4a	2.72809	0.003155
Cpeb2	2.72795	0.0400881
Cdnf	2.72649	0.0111187
Satb1	2.7259	0.004915
Nceh1	2.7259	0.00220093
Eif2s3x	2.72573	0.0111561
Nog	2.72428	0.0097124
Tigd4	2.72245	0.0142226
G430095P16Rik	2.72191	0.0243642
Gm20509	2.72103	0.000801943
Smad2	2.72101	0.00513107
Hs6st2	2.72082	0.00760795
Klhl40	2.72028	0.00285633
Plekha1	2.72014	0.00140686
Cnnm4	2.71722	0.00904427
Gm21949	2.71594	0.00133974
1110046J04Rik	2.71582	0.00150518
Hspd1	2.71482	0.00112904
Ubiad1	2.71364	0.00392515
Akap1	2.71281	0.03545
Gm12183	2.71069	0.0219191
Etl4	2.71054	0.00535304
Srl	2.70861	0.00646984
Ino80dos	2.70845	0.0027989
4833439L19Rik	2.70807	0.00985088
Zfp174	2.70742	0.0105004
Gm45464	2.70652	0.011908
Alas1	2.70647	0.000364877
Acadl	2.70602	0.00127953
Gm17029	2.70522	0.00116862
Adck1	2.70393	0.0096018
Crat	2.7039	0.00461675
Skiv2l2	2.70386	0.00543149
Fsd1l	2.7037	0.0318141
AU040320	2.70283	0.00818669
Mfn2	2.70229	0.0105264
Gm44669	2.70177	0.0228608
Samd4	2.69977	0.0048203
Gm27483	2.69946	0.0383455
Sesn2	2.6992	0.0304188
Osbpl1a	2.69819	0.00172557
Pdha1	2.69724	0.00376703
Tmed4	2.69653	0.00239997
Tmem59	2.6963	0.000873834
Gm9755	2.69611	0.00156162
9330160F10Rik	2.69592	0.000127597
Rcsd1	2.69579	0.00141675
Sptb	2.69577	0.012671
Aamp	2.69546	0.00310308
Umad1	2.69515	0.0146437
Tomm70a	2.69502	0.00295662
Nkiras2	2.69494	0.0080324
Slc25a16	2.69393	0.011245
Trim45	2.69351	0.000473771
Mipep	2.69334	0.00812662
Gmps	2.69316	0.00197612
Uqcc1	2.68991	0.00328454
Gm14325	2.68944	0.00753147
Ankrd61	2.68821	0.00592402
2210411M09Rik	2.68816	0.0156689
Mtdh	2.68798	0.00161054
Pde4dip	2.68649	0.00452997
Dok5	2.68611	0.0228598
Fam57b	2.68603	0.000792098
Hoxc5	2.68599	0.000175537
Gm9797	2.68519	0.000669138
Gm10282	2.68478	0.00440806
Ppme1	2.68146	0.00113927
Gm6710	2.68127	3.09442e-05
Lgalsl	2.67721	0.00274542
Spg7	2.67687	0.00137368
Zfp609	2.67672	0.00993268
Isca1	2.67597	0.0077419
Gm15935	2.67586	0.000310396
Prkrir	2.67543	0.00544252
Rb1cc1	2.6751	0.00291621
Tank	2.6743	0.00129206
Ube2n-ps1	2.67349	0.00299534
AW209491	2.67345	0.000819307
Nos1	2.67169	0.0221545
Tmed9	2.66908	0.00265849
Atg4a	2.66843	0.000750297
Xylt1	2.66787	0.0104812
Gm13408	2.66784	0.0203355
Txnrd1	2.66681	0.0136973
Tmem65	2.6656	0.00821686
Foxo6os	2.664	0.0395525
Junos	2.66335	0.0173455
Larp4	2.6621	0.00352372
Khdrbs3	2.66172	0.015823
Scaper	2.66054	0.00604269
Glg1	2.6603	0.00280053
Srf	2.66012	0.0096218
Gm10550	2.65999	0.000243723
Abcf2	2.65975	0.0007618
RP24-178J22.1	2.65963	0.0195825
Pwp1	2.65904	0.00309158
Gm5525	2.65845	0.011591
A330074K22Rik	2.65806	0.00818976
Smpdl3a	2.65802	5.79916e-05
Xirp2	2.65785	0.0102342
Gm16234	2.65746	1.06989e-05
Gm13091	2.65702	0.0203902
Samm50	2.65691	0.002266
Mettl15	2.65683	0.00775599
Rpap3	2.65615	0.00304411
Tnks2	2.65501	0.00388725
Sec23a	2.65484	0.0159504
4921514A10Rik	2.65249	0.0377989
Mstn	2.65099	0.015062
A230103J11Rik	2.65038	0.00131174
Pgk1	2.64892	0.000818868
Ppm1k	2.64879	0.00322859
Ssr1	2.6483	0.00133346
Fosl2	2.64829	0.0336745
Ifngr2	2.64812	0.00863625
Triap1	2.64739	0.00197186
Kif1b	2.64596	0.0217143
RP24-343G19.3	2.64595	0.00072737
Crbn	2.64541	0.00680917
Klhdc1	2.6431	0.00966105
Pabpc4	2.64283	0.00371582
Atp6v1b2	2.64206	0.00432741
Slc12a2	2.64034	0.00207513
Idh3a	2.63939	0.00119739
Cldnd1	2.63855	0.00730085
Hdgf	2.63802	0.000246239
Arih2	2.63751	0.00179539
Gm340	2.63657	0.0104751
Wbp11	2.63648	0.00195191
Ubxn2a	2.6364	0.0241209
Xirp1	2.63498	0.0259347
Arhgap10	2.63472	0.00330612
Lmtk2	2.63417	0.00593363
Nphp1	2.6335	0.00275996
Atl2	2.63284	0.00924006
1700095B10Rik	2.63244	0.0336047
5930430L01Rik	2.63214	0.00276762
Eif3j1	2.6315	0.00703997
Fbxo45	2.63126	0.0101682
Pak1	2.63062	0.000764625
Angptl2	2.62904	0.00608055
Klhl41	2.62728	0.00357
Ankrd33b	2.62536	0.0019457
Abcf1	2.62287	0.00271284
Pigw	2.62153	7.53298e-05
Wdtc1	2.6203	0.00802108
Gm20470	2.61898	0.000232105
Tpd52l1	2.61825	0.000117003
Tor1aip2	2.61714	0.00399524
Ap1ar	2.61622	0.00660279
Lmod3	2.61604	0.00415122
Dcp2	2.61503	0.00639994
Pin1	2.61455	8.82495e-05
Gm7265	2.61372	0.0206313
Gm9823	2.61368	0.00680882
Tlk2	2.61335	0.00438182
Gm10135	2.61252	0.0117838
Shisa2	2.61222	0.00284688
Tpi1	2.61157	0.00103914
Ndufa10	2.61075	0.00179805
Ppp2r3a	2.61056	0.00170991
Mthfd2l	2.61009	0.000574931
Gramd3	2.60688	0.00378664
Zbed6	2.60577	0.0107365
Gm44354	2.60527	0.0208537
Lamtor3	2.60518	0.000277154
Micu1	2.60493	0.00588063
Bysl	2.60492	0.000412853
Uxs1	2.60308	0.00246088
Gm26718	2.60287	0.00632104
Zfp790	2.6008	0.00605281
Fbxw11	2.60027	0.00540194
Qk	2.59947	0.00902017
Rab5b	2.5993	0.002125
Sh2d4a	2.59709	0.000644162
Acads	2.59593	0.0206533
Gm10501	2.59503	0.00225011
Fbxo25	2.59384	0.00438793
Tiam1	2.59293	0.0389438
Fads6	2.59092	0.0014694
Ykt6	2.59075	0.00141953
Eps15	2.58958	0.006629
Parm1	2.58753	0.0106664
Inpp4b	2.58741	0.00662414
Slmap	2.58625	0.00727845
Gm16059	2.58561	0.0113136
Gm15774	2.58464	0.0370897
Tmem106b	2.58384	0.00182408
RP23-114B10.6	2.58381	0.00425747
3110082I17Rik	2.58303	0.000168026
Dctn1	2.58294	0.00392156
Kif1bp	2.58214	0.002307
Asb3	2.58058	0.00368349
Wnt9a	2.58005	0.00585358
Eya4	2.57977	0.00314169
Dnajb9	2.57962	0.00112132
9330162G02Rik	2.57641	0.00178581
Chmp6	2.57567	0.00079934
Gm12231	2.5753	0.00212944
Bloc1s5	2.57439	0.002937
Pgam5	2.574	0.00431041
Angel1	2.57375	0.00172863
Nfatc1	2.57174	0.00342539
Ackr4	2.57141	0.000365172
Cs	2.57122	0.00717455
Wapl	2.57119	0.00452791
Uba6	2.57067	0.0141993
Mfap1a	2.57051	0.00411498
Mpi	2.57025	0.00214433
Maea	2.56995	0.00170673
Coq8a	2.56968	0.00710885
Ccdc91	2.56881	0.00286906
Suox	2.56872	0.00213678
Klhl8	2.56855	0.00201498
Vgll2	2.56782	0.00876651
Gm10110	2.56602	0.0049518
Gzf1	2.56407	0.00405349
Polr2b	2.56388	0.00125652
Eea1	2.56346	0.0129544
Rab5a	2.56231	0.00225716
Top1	2.56217	0.0049716
Chmp1b	2.56192	0.00209832
Ppat	2.56136	0.0150213
Mir675	2.56071	0.0241377
Acbd5	2.56048	0.00547851
Garem1	2.55874	0.00393439
Gm11273	2.55833	0.0130308
Epm2aip1	2.55715	0.00147898
Fxyd6	2.55652	0.00829456
Etfa	2.55638	0.000147114
Gm10075	2.55599	0.0190499
Nadk2	2.55516	0.0314013
00R_Pgap2	2.55473	0.00807654
B230219D22Rik	2.55441	0.00393663
Ctf1	2.55381	0.0386663
Dennd4c	2.55381	0.00626473
Fgfrl1	2.55341	0.00122843
Pskh1	2.55326	0.00192779
Nupl1	2.55221	0.00175704
Egln1	2.55187	0.00792304
Mtrr	2.55145	0.000702126
Mgst1	2.54856	0.049066
Tfb1m	2.5474	0.000191405
Ptpn11	2.54672	0.00744234
Mtmr6	2.54586	0.000931961
Gm14399	2.54543	0.000129127
Akirin1	2.54533	0.000531256
Ttc37	2.54526	0.0037329
Tmco1	2.54503	0.00291278
Asb18	2.5445	0.0213555
0610005C13Rik	2.54381	0.0096081
Cfl2	2.54369	0.000949003
Gm14820	2.54355	0.0399081
Spopl	2.54351	0.00986319
Epm2a	2.54189	0.00266871
Ascl4	2.5412	1.15319e-06
Pknox2	2.54026	0.00482101
Synpo2	2.53996	0.00520058
Ccdc43	2.53914	0.0107785
Trim32	2.53828	0.00213869
R3hdm4	2.53692	0.00107134
Ccdc117	2.53658	0.0104721
Mccc1	2.53649	0.00121226
Gtf3c3	2.53571	0.00173241
Rsad1	2.53454	0.001301
Strbp	2.53451	0.00149879
Camk2b	2.53236	0.00171843
Kmt5a	2.53183	0.0101671
Gm37885	2.53111	0.0135151
RP23-331E5.10	2.53093	0.00112793
Fsd2	2.53034	0.0297831
Gfm1	2.52953	0.00520488
Fundc1	2.52942	0.00867092
Stx7	2.52939	0.00147433
Dpy19l4	2.52798	0.0107704
Bccip	2.52662	0.00207542
Ebag9	2.52405	0.00457513
Cpe	2.52393	0.0016046
As3mt	2.52372	0.00283503
Patl1	2.52366	0.00378234
Cry2	2.52096	0.031917
Gm44408	2.51883	0.025424
Nufip2	2.5188	0.00362859
Ap3b1	2.51873	0.00337601
Nhlrc1	2.51709	0.00291832
3425401B19Rik	2.51709	0.0101824
Rbm3os	2.51641	0.043412
Aldh1a1	2.51635	0.000432864
Serpine1	2.51593	0.0449304
Ubxn4	2.51495	0.000536937
Rad54l2	2.51484	0.00527459
Uqcrc1	2.51459	0.00184962
Eif3c	2.51453	0.00204596
Rps6ka2	2.51426	0.0244999
RP23-331E5.5	2.51409	0.00275693
RP24-386D3.6	2.51384	0.000356712
Aplp2	2.51332	0.00828456
2310022B05Rik	2.51327	0.00733489
Gfpt1	2.51303	0.0214989
Setx	2.51207	0.00728962
Tbc1d15	2.51202	0.00505146
Zdhhc7	2.51176	0.00213292
Gm12898	2.51161	0.00830603
2022-03-06	2.51097	0.0139576
Kcnma1	2.51068	0.00411913
Fbxl5	2.51022	0.0157919
Mtr	2.51019	0.00114164
H2afy	2.50995	0.00219961
Esr1	2.50949	0.0183338
Nsun3	2.50844	0.000866083
Chordc1	2.50837	0.00760446
Mchr1	2.50809	0.00630394
Dctn4	2.50781	0.000539614
Gm20416	2.50682	0.0205003
Fgf13	2.50454	0.0118854
Calu	2.50438	0.0122333
Clip1	2.50437	0.00313849
Gm8116	2.50429	0.0184227
2310016D03Rik	2.50358	0.0328205
Nr4a1	2.50338	0.0127625
Moap1	2.50254	0.000855964
Pgap3	2.50057	0.0309435
Ccdc47	2.50042	0.00126948
Mff	2.50013	0.000777217
Ccnc	2.49703	0.000404387
Gm26602	2.49687	0.00137913
Msi2	2.49642	0.00173454
Ldha	2.49543	0.000451213
Foxo3	2.49535	0.0487011
Ubox5	2.49509	0.00395466
Clip4	2.4934	0.0177841
Vps13c	2.49325	0.00174818
Adrb2	2.4932	0.022633
Ddb1	2.49284	0.00294395
Kpna7	2.49149	0.00446425
Mir5113	2.49038	0.00221834
Furin	2.48913	0.0141058
Scamp1	2.48829	0.001966
Jmy	2.4874	0.0019851
Ccdc186	2.48603	0.00486357
Chac2	2.48502	0.00105173
Ide	2.48474	0.00292317
Tfam	2.48474	0.000627719
Hk2	2.48329	0.0258681
Tada2b	2.48238	0.00243369
Bmpr1b	2.48196	0.0136676
Apol6	2.48193	0.0134981
Rbbp7	2.48176	0.00369485
Tor1aip1	2.48032	0.00151337
Acot6	2.48021	0.000775271
Gm43545	2.4788	2.37416e-05
Slc25a25	2.47827	0.00470504
Acad12	2.47822	0.000248905
Morf4l1	2.47761	0.000678817
Mreg	2.47495	0.0025355
Atxn2	2.47495	0.00215375
Arntl	2.47466	0.0323435
Them4	2.47369	0.0060047
Tspan9	2.4718	0.00736972
Sbk2	2.47068	0.0017885
Nt5m	2.47016	0.00102494
Gm20604	2.47006	0.00102507
Blzf1	2.46964	0.00287387
Gm10335	2.46848	0.0121085
Zranb2	2.46672	0.00360995
Trmt10c	2.4652	0.00163568
Pet117	2.46485	0.00486724
Rsl24d1	2.46339	0.000543881
Prrt2	2.46309	0.00694732
Fyttd1	2.46214	0.0109032
Eed	2.46207	0.00127251
Cd164	2.46205	0.00140156
Gm13031	2.46196	0.00903502
St13	2.46151	0.000257283
Ptdss1	2.46134	0.000957516
Hyal3	2.46073	0.00999493
Oxr1	2.45982	0.0185195
Tmem266	2.4596	0.0099727
Grwd1	2.45956	0.000829062
Polr2m	2.45893	0.00335954
Gm44637	2.45851	0.0375305
Heca	2.45502	0.00820143
Snx13	2.45496	0.0102361
Ficd	2.45427	0.00545783
Wdr25	2.45423	0.00506522
Slc25a34	2.45388	0.0317546
Fbxo30	2.45317	0.000821449
Cited2	2.45302	0.0220438
Gm11508	2.45156	0.0439213
Gins4	2.45091	0.000323041
Oxct1	2.44999	0.0234845
Nhlrc2	2.44936	0.00977602
Lypla1	2.44935	0.00137609
Sox6	2.44909	0.0113066
Ngly1	2.44757	0.000220553
Tfcp2l1	2.44719	0.0101902
Zfp111	2.44682	0.0032981
Gm15522	2.44546	0.00232121
Zfp110	2.44459	0.0166483
Txndc12	2.44451	0.00116314
Mia3	2.44424	0.00154208
Gm26574	2.44346	0.00056643
Tmtc1	2.44339	0.0138552
Plekhb1	2.44331	0.000281945
Saraf	2.44276	0.000172966
Asb4	2.44179	0.00290055
Ybx1-ps2	2.44133	0.00317828
Mzt2	2.44093	0.0324694
Nudcd3	2.44033	0.00149588
Gosr1	2.43982	0.00158563
Zkscan7	2.43924	0.000222469
Pitpnc1	2.43825	0.0100695
Osbpl11	2.43822	0.0045062
Gtpbp4	2.43792	0.000691603
Rtn4ip1	2.43783	0.0111821
Tmem9b	2.43701	0.000103974
6030458C11Rik	2.43608	0.00281404
Mynn	2.43563	0.00780593
Spats2	2.43543	0.0120629
St7	2.43515	1.10535e-05
Scn1b	2.43507	0.00495804
1110008F13Rik	2.43412	0.00125166
Gm29427	2.43325	0.000224503
Fam53b	2.43307	0.00930598
Abra	2.43254	0.00267002
Raph1	2.4325	0.0412348
Stk40	2.43219	0.0151895
Frat2	2.42972	9.55567e-05
Nhsl1	2.42832	0.000986344
Atic	2.42776	0.000375605
4930551O13Rik	2.4275	0.000637614
Lnpep	2.42718	0.00220303
Ecd	2.42652	0.00202364
Gm38158	2.42639	0.0100182
Gtpbp10	2.42629	0.000131301
Foxk1	2.42606	0.0251341
Rbbp5	2.42582	0.00102284
Gm11398	2.42563	0.0142144
Snd1	2.42559	0.00117003
Mib1	2.42528	0.0098621
Surf6	2.42461	0.00125269
Sod2	2.42395	0.0017769
Jun	2.42384	0.0231081
Prps1l3	2.42157	0.00289428
Gm20548	2.42119	0.00703806
Gm44471	2.42056	0.00700031
Hadha	2.42018	0.00380967
Gm28289	2.41945	0.00425621
Spag17	2.41865	0.0044741
Gm26220	2.41792	0.0271043
Ogdh	2.41772	0.00472075
Tulp4	2.41721	0.00264121
Tsc22d3	2.41667	0.012246
Hmgb3	2.41659	0.00124162
Gcom1	2.41652	0.00215522
P2ry2	2.41588	0.0124434
Cox11	2.41537	0.00720917
Sos2	2.41509	0.00717651
Runx1	2.41426	0.00690461
Eml1	2.41394	0.0328346
B3galt1	2.41376	0.000871803
Scrn3	2.41336	0.00466548
Vwa8	2.41314	0.000997875
Mark4	2.41296	0.00641399
Zbtb38	2.41272	0.00368519
Slc9a6	2.4126	0.00474727
Tab3	2.41219	0.000207505
Glt28d2	2.41208	0.00748122
Hdlbp	2.41096	0.00577626
Clns1a	2.40986	0.000526723
Gspt1	2.40957	0.00307993
Nhlrc3	2.40948	0.000786414
Dnajb6	2.40946	0.00698881
Acss2os	2.40899	0.00501458
Dnajc12	2.40893	0.000586971
Elp3	2.40876	0.000118182
Galnt2	2.40791	0.00393781
Lsm14b	2.4073	0.00233841
Bzw2	2.407	0.000146787
Pgp	2.40638	0.00594629
Ube2v1	2.406	0.0047564
Sun2	2.40571	0.00728309
6430548M08Rik	2.40568	0.0444528
Stk26	2.40528	0.00227525
Eif3j2	2.40524	0.00186034
Rbm15	2.40452	0.00672204
Nup160	2.40423	0.00883005
Hspa1l	2.40292	0.00242177
Fam185a	2.40192	0.000485191
Camk2d	2.40188	0.00202923
Nars2	2.40186	0.00115887
Srp68	2.40151	0.00147505
Ramp1	2.40109	0.0103034
Plaa	2.4006	0.00128287
Dync1li2	2.39964	0.00477474
Hcfc1	2.39885	0.00839383
Arl6ip5	2.39864	0.00639118
Pex19	2.39825	0.00220639
Zfp939	2.39815	0.00678416
Brms1l	2.39801	0.00249931
Urgcp	2.39781	0.00261575
Ubr7	2.39778	0.00498532
Eif2b2	2.39753	0.000265016
Pex14	2.39687	0.00128593
Pno1	2.39685	0.000103558
Hn1l	2.39607	0.00364136
Dusp8	2.39598	0.0129538
Setbp1	2.39556	0.0155344
Ddx21	2.39414	0.00295351
Zbtb44	2.39389	0.00116431
Tfb2m	2.39375	0.00143148
Eif3a	2.39371	0.00118814
Ttll12	2.3931	0.0208551
Pkm	2.39237	0.00132295
Akap13	2.39224	0.00885407
Tmem170b	2.39179	0.00158342
Celf1	2.39171	0.00161756
Tpr	2.39151	0.00198201
Cstf2t	2.3912	0.00357434
Trak2	2.39085	0.0129672
Osbp	2.39011	0.0109832
a	2.38995	0.00153792
4933412A08Rik	2.38986	0.00238809
Rps6ka3	2.38801	0.00206555
Apex1	2.38776	0.000923452
Dnaja3	2.38755	0.000814153
Nucks1	2.38754	0.00662753
Gm20388	2.38733	0.00380146
Gm44662	2.38563	0.000389073
Abhd5	2.38448	0.000742774
Wdr47	2.38445	0.00079426
Fech	2.38397	0.0118577
Wsb2	2.38326	0.00398496
Idh2	2.38218	0.0106118
Xbp1	2.38211	0.00375987
Hccs	2.38175	0.0118048
Sae1	2.38146	0.00236236
Dhx32	2.38135	0.00408024
Emc3	2.38067	0.00491467
Mipol1	2.38023	0.00154804
Papolg	2.38002	0.00309569
Ifrd1	2.3797	0.0167689
Zfp346	2.37948	0.000318293
Ddx3x	2.37834	0.00585865
Rabep1	2.3781	0.0102851
Trap1	2.3762	0.00147802
Hist1h4i	2.37556	0.00221483
Ralgapa2	2.37523	0.000597525
Cfap97	2.37511	0.00101585
Mast1	2.37359	0.0409725
Ern1	2.37287	0.000336511
Ubqln2	2.37281	0.0247993
5031439G07Rik	2.3728	0.00845364
Atg5	2.37183	0.000709168
Msantd3	2.37175	3.34379e-05
Mthfd1	2.37161	0.00197558
Rcn2	2.37128	0.000509779
Srp54b	2.37122	0.000197101
AI597479	2.37108	0.0166459
Klhl12	2.37102	0.0048512
Oxsr1	2.36998	0.00909125
Cdc73	2.36983	0.000627279
Rnmt	2.36969	0.000383802
Mfsd1	2.36967	0.00319676
Uqcrc2	2.36935	0.000210943
Pde6d	2.36926	0.00310949
Abl2	2.36837	0.00997039
Gpd1	2.36794	0.00141127
Syap1	2.36784	0.00139527
Gpc1	2.36756	0.00167604
Gm20417	2.36694	0.00749
Gm26526	2.36679	0.00311524
Usp31	2.36619	0.00296994
Ttc3	2.3661	0.00793092
Ipo7	2.36518	0.00243721
Serbp1	2.36477	0.00025682
Hmga1	2.36452	0.000332635
Tm7sf3	2.36435	0.000722473
Mrpl12	2.36428	0.000430944
Exoc3	2.36379	0.000530483
Unc45bos	2.36164	0.000865813
Aco1	2.36132	0.00443058
Fam208b	2.35967	5.56181e-05
Idh3b	2.35872	0.000162503
Ktn1	2.35836	0.00110305
Sumo3	2.35817	0.00208604
Pter	2.35744	0.00249136
A730015C16Rik	2.35589	0.00266841
Cnot9	2.35585	0.00414043
Tmcc2	2.3557	0.0095435
Dpyd	2.35491	0.0335768
Cep104	2.35482	0.00207006
Ddx19a	2.35363	0.000869304
Ttc1	2.35361	0.000522703
1700025G04Rik	2.35287	0.00129517
Pfkfb2	2.35271	0.000522888
Rrs1	2.35124	0.00115818
Dnajc21	2.35095	6.88181e-05
Parl	2.35079	0.00331972
Ap1s2	2.35048	0.00218076
Pdxk	2.35036	0.000617324
Fzd4	2.34821	0.0337089
Dnaja1	2.34725	0.00211491
Mex3d	2.34696	0.00773656
Gm17661	2.34675	0.00240374
A230020J21Rik	2.34555	0.00935505
Fitm2	2.3453	0.00178866
Mir7219	2.34525	0.00300639
Gm45412	2.34457	0.0180426
Ghr	2.34425	0.000246828
Pfkfb3	2.344	0.0125198
Taok1	2.34397	0.00342552
Nek7	2.34367	0.00846109
Dag1	2.34305	0.00622661
Fan1	2.34177	0.0218916
Tmf1	2.34161	0.00173491
P4ha1	2.34111	0.00655154
Cdca4	2.34106	0.0101324
Champ1	2.34069	0.00483098
Bag2	2.34058	0.00528954
Gm17021	2.33978	0.00372651
Gm16796	2.33926	0.000571188
Mapk6	2.33894	0.00287196
Trappc10	2.33849	0.00513703
Kpna4	2.33785	0.00508672
Morf4l2	2.33705	5.09473e-05
Zfp770	2.33704	0.0037038
Gm5898	2.33695	0.00819917
Actr1a	2.33647	0.000434303
Atp8a1	2.33617	0.0046994
Polr3d	2.33579	7.31279e-05
Usp22	2.33571	0.00130428
Samd8	2.33534	0.0211274
Ppp1r12b	2.3335	0.00798467
Tnpo2	2.33336	0.000814485
Spata2	2.33292	0.0168863
Cblb	2.33272	0.0282535
A330015K06Rik	2.33185	0.0208694
Coa7	2.33169	0.00249255
Scarb2	2.33127	0.00104153
Snap23	2.32955	0.00888154
Usp47	2.32933	0.00530846
Gm26648	2.32822	0.00990625
Dr1	2.32757	0.000656166
Erbin	2.32721	0.00492204
Csnk1a1	2.3272	0.000755963
Gm10390	2.32653	0.000666503
Atm	2.32559	0.000330752
RP24-122D14.3	2.32522	0.00696007
A130051J06Rik	2.32471	0.0185811
Arel1	2.32411	0.00294725
Selenoi	2.32401	0.000399444
D130020L05Rik	2.32392	0.00670901
Foxj3	2.32318	0.00400266
Hacl1	2.32281	0.00583753
Itgav	2.32014	0.00019529
Eda2r	2.31989	0.0459967
Smg8	2.31973	0.00658521
Snx16	2.3194	0.00099796
Gm42413	2.31891	0.000895912
Fez2	2.31835	0.0049264
Gm42697	2.31787	0.0152427
1700040L08Rik	2.31702	0.00561141
Rbm38	2.31673	0.00385601
Zhx2	2.31663	2.27651e-05
Polr3g	2.31611	0.0264672
Suds3	2.31596	0.00149758
Agl	2.31587	0.00402208
Lpgat1	2.31563	0.00539899
Ahsa1	2.3155	0.000459264
Slc25a32	2.31522	0.0064235
Bcl2l11	2.31516	0.0417867
Dtna	2.31384	0.00245723
Mmachc	2.31384	0.00582754
Taf11	2.31323	8.28979e-06
Rnf216	2.31281	0.0062811
Mast4	2.31247	0.00537282
Mia2	2.31046	0.00267856
Acvr1	2.31042	0.0148725
Gm43909	2.31016	0.0165776
Aff1	2.30898	0.00424107
Ubr3	2.30891	0.00158767
Slain2	2.30889	0.00245559
Dnajb4	2.30878	0.0102253
Pde4b	2.30861	0.00213011
Etf1	2.30843	0.00232632
Gm26792	2.30773	0.00380938
Gga2	2.30699	0.0111588
Cdc40	2.30671	0.0133464
Fam175b	2.30664	0.0051707
Gtf2h2	2.30574	0.0028833
Pex7	2.30482	0.0016102
Prkar1a	2.30419	0.00108365
Cops6	2.30411	3.28898e-05
En1	2.30316	0.0092612
Uhrf1bp1	2.30278	0.0102356
Tmem41b	2.30244	0.000322627
Msmp	2.30178	0.0033029
Gm25745	2.29975	0.00949836
Arf2	2.2984	0.00344925
Pitx2	2.29825	0.0103811
Gm14326	2.29805	0.0110253
Igdcc4	2.29753	0.00687272
Arl8b	2.29738	0.000290905
Rab35	2.29734	0.00312697
Mfap1b	2.29732	0.00136966
Tmem132b	2.29728	0.00131314
Gm3362	2.29697	0.0138928
Metap2	2.29652	0.00265724
Mtfr1	2.29636	0.0191701
Copb1	2.2963	0.00206028
Prpf19	2.29602	0.00953809
Asb15	2.29551	0.0045444
Rnf115	2.29533	0.00500679
Mre11a	2.2947	0.00230515
Acyp2	2.294	0.00154891
Fgf1	2.29385	0.0157259
Lactb	2.29323	0.00523588
Kdm4a	2.29247	0.00637838
Gm12751	2.29242	0.0145106
2810004N23Rik	2.29205	0.00189881
Eif2b4	2.29143	0.00122696
Qser1	2.29122	0.00583571
Dpf3	2.28962	0.0125756
Gm24574	2.28922	0.0114176
Nr3c1	2.28889	0.001057
Srebf2	2.28824	0.00136895
Cul2	2.28781	0.00142885
Pdcd7	2.28735	0.00192974
Gm20431	2.28532	0.00401852
D230025D16Rik	2.28431	0.033096
Mrps22	2.28414	0.000183058
Brd7	2.28388	0.000554572
Map2k7	2.2837	0.00332445
Helz	2.28359	0.00489819
Eif4a2	2.28334	0.000367478
Gm28609	2.283	0.00885833
Aga	2.28272	0.00177488
Cd24a	2.28096	0.0050858
Rheb	2.27899	0.000706173
Sh3rf2	2.27789	0.029231
E230032D23Rik	2.2768	0.0290579
BC068281	2.27653	0.000780173
Arl5b	2.27635	0.0359904
Depdc5	2.27573	0.00403215
Gm15819	2.27532	0.00348529
Slc7a2	2.27475	0.0439913
Rcor1	2.27468	0.000519758
Asb1	2.27445	0.0158244
Arcn1	2.27437	0.0100611
Gm43361	2.27408	0.00928941
Pik3cb	2.27363	0.00852354
Rapgef1	2.27358	0.00629676
Gm44965	2.27315	0.0152367
Exoc6	2.2729	0.00368345
Nup50	2.27215	0.000374872
Ep300	2.27183	0.00313546
Gm11716	2.27181	0.00135257
Acvr1b	2.27078	0.0392534
E430025E21Rik	2.27057	0.00142604
Mdh1	2.26891	0.000439056
Proscos	2.2686	0.00398871
Cacul1	2.26831	0.00838525
Xrcc4	2.26765	8.92819e-05
2310057M21Rik	2.26758	0.00677183
Nop16	2.26721	4.62629e-05
Ube2k	2.2671	0.000473531
Clint1	2.2666	0.00891045
Psen1	2.2664	0.00863558
Rrp8	2.26635	0.00325241
Trim35	2.26625	0.0165769
Plekhf1	2.26623	0.0106206
Bcl10	2.26498	0.00189883
L2hgdh	2.2644	0.00578321
Gpr157	2.26414	0.000811577
Pole4	2.26372	8.58393e-05
Lrtm1	2.26356	0.000661496
Chchd4	2.26355	0.016071
Gys1	2.26348	0.0109879
Myh8	2.2625	0.00749745
Abcd2	2.26229	0.00051917
Serac1	2.262	0.00200376
Gm44085	2.26156	0.0101177
Cd82	2.26097	0.00385804
Socs6	2.26063	0.000862827
Acox1	2.26062	0.00161053
Serpine2	2.26037	0.00352136
9330159F19Rik	2.26002	0.00115526
Gm26675	2.25898	0.000116191
Acaa2	2.25842	0.00221
Ydjc	2.25748	0.00192719
4930455H04Rik	2.25741	0.00295789
Crcp	2.25721	0.000183579
Gm14288	2.25652	0.00784873
Bpnt1	2.25639	0.00235377
Ctdp1	2.25554	0.00413416
Mapk14	2.25509	0.00363106
Grb2	2.25462	0.000835047
Prkca	2.25435	0.00290466
Pnpla8	2.25379	0.00373751
Rprd1b	2.25334	0.00238953
Ulk2	2.25286	0.0339102
Trib1	2.25273	0.0162474
Wnt5b	2.25251	0.0225006
Tgfbr2	2.25234	0.00809447
Lrpprc	2.25231	0.00267856
Ttll7	2.25222	0.00731618
Tsen34	2.25158	0.0123246
Ampd3	2.25093	0.0293344
Cul3	2.25087	0.00105219
Kbtbd12	2.25041	0.0165631
Zfp526	2.24999	0.0179195
Rab10	2.24981	0.0107302
Irf2bpl	2.24947	0.0219676
Tmem245	2.2493	0.00119786
Myl12a	2.24914	0.00232871
Gm21092	2.24914	0.0360664
Mir7654	2.24885	0.00093802
2310020H05Rik	2.24885	0.00822281
Rad21	2.2486	0.00159898
Myh10	2.24803	0.0432567
Mospd1	2.24729	0.000419543
Bdp1	2.2468	0.00728513
Ndufa9	2.24677	0.00149806
Pdk1	2.24595	0.00490637
Ift52	2.24462	0.000588695
Ano5	2.24453	0.0119612
Cdc5l	2.2444	0.00122758
Rock2	2.2443	0.0135425
1810013L24Rik	2.24373	0.00206796
2310022A10Rik	2.24285	0.00581581
Ccdc136	2.24204	0.0447975
Sqstm1	2.24197	0.00433651
Rrp9	2.24182	0.000530506
Ndufv1	2.24179	0.000571142
Tollip	2.24171	0.000429715
Ddx3y	2.24136	0.0129858
Aaed1	2.24085	0.0077426
Sar1b	2.24062	7.38346e-05
Gm11914	2.24048	0.00928462
Pex2	2.24029	0.00558615
Pgm5	2.24013	0.000175942
Hgs	2.23985	0.0169351
Rhoq	2.23917	0.0131616
Pnpla2	2.23876	0.0487153
Myod1	2.23814	0.0062181
Fbxo21	2.23809	0.044242
Atad1	2.23797	0.000632886
Zfp516	2.23796	0.0144489
Ubap2	2.23787	0.00643108
Nptn	2.23785	0.00298657
Gm45423	2.23763	0.00014519
Fam160a1	2.2367	0.00709672
Rnf150	2.23569	0.0144208
Canx	2.2354	0.000421024
Stard7	2.23483	0.000753292
Rad23b	2.23442	0.0010034
Ddx23	2.23374	0.00261048
Nup62	2.23341	0.0024724
Kcnj12	2.23235	0.00449649
Pcgf5	2.23218	0.000695055
Ctps	2.2316	0.000269225
Lsmem1	2.23155	0.00323834
Galnt1	2.23149	0.0102099
Wbscr17	2.2314	0.00383396
Lyrm1	2.23131	0.000589985
Eif4e	2.23016	0.000462408
Fastkd5	2.22959	0.00632846
Casq1	2.22958	0.00507097
Gm15648	2.22939	0.00121679
Ccng2	2.22696	0.00704134
Relt	2.22656	0.012094
Ckap5	2.22633	0.0009171
Ube3c	2.22532	0.0141019
Pcbp1	2.22378	0.0016142
Zfr	2.2227	0.00925438
Commd2	2.22244	0.00313487
2610020C07Rik	2.2222	0.000177195
Nsfl1c	2.22196	0.00048518
Rnf41	2.22194	0.00144973
Ttc39b	2.22193	0.00727643
Rbm41	2.22178	0.00447041
Gm15886	2.22172	0.0112718
Psmc3	2.22143	0.00108769
Stip1	2.2214	0.000429324
Fam96a	2.22116	0.000196115
Rora	2.22095	0.00631479
Mat2b	2.2208	0.000447464
Gm37678	2.22047	8.00383e-05
Amacr	2.2202	0.000492944
Mex3c	2.21952	0.00877416
Eif6	2.21887	0.00165478
Alg11	2.21884	0.000137686
Dlst	2.21881	0.00282086
Gm20503	2.21825	0.002081
Usp14	2.21806	0.000235817
Dhrs1	2.21718	0.000503689
Clpx	2.21662	0.000128102
Zfp710	2.21643	0.00502184
Coq10b	2.21618	0.00120137
Atpaf2	2.21434	0.00309907
Sox9	2.21381	0.0474912
Hsp90ab1	2.21369	6.3553e-05
Kmt2c	2.21298	0.0024959
Crim1	2.21248	0.0184365
Galk2	2.21242	0.000183246
Casz1	2.21105	0.00280463
Tnks	2.21094	0.000390485
Gm10785	2.20977	0.000168618
Casd1	2.20908	0.0089706
Rpf1	2.20832	0.00203366
Fam178a	2.20831	0.00282204
Lipt1	2.20808	0.00335685
Sgcg	2.20797	0.0103712
Gm28536	2.20727	0.00460866
Rilpl1	2.20592	0.000830581
Pafah1b1	2.20539	0.000875639
Flot2	2.20525	0.0135151
Spg20	2.20482	0.00188605
Napepld	2.20473	0.00665676
Fam210a	2.20434	0.00801445
Ola1	2.20419	1.65428e-05
Nmral1	2.2041	0.0018105
Lyrm5	2.2035	0.00125013
Fundc2	2.2028	0.00429549
Blmh	2.20267	0.000562879
Ahcy	2.2021	0.0411478
Abca5	2.202	0.00418158
Ago2	2.20152	0.0071973
Cdkn2c	2.20124	0.00294301
Polk	2.19987	0.0191605
Uso1	2.1996	0.000286282
Dusp10	2.1995	0.0463133
Atp6v1d	2.19863	7.44961e-05
Grtp1	2.19838	0.000593754
Ipo13	2.198	0.0110813
Fez1	2.19775	0.00558082
Mef2d	2.19733	0.00479936
Rbm33	2.19697	0.00756519
Wnk1	2.19665	0.00476449
Efcab2	2.19647	6.63595e-05
Vcp-rs	2.19623	0.000441339
Hook3	2.19614	0.00518211
0610009B22Rik	2.19594	0.0015913
Fxr1	2.19525	0.00105999
Atxn1l	2.19484	0.00558912
Cnst	2.19483	0.00408688
Tasp1	2.19475	0.0127814
Gzmm	2.19458	0.000177217
Pcnt	2.19429	0.0249276
Herpud2	2.19417	0.00217633
Med13l	2.19347	0.00466365
Smarcc1	2.1931	0.000772562
Lysmd4	2.1923	0.00677185
Yap1	2.19216	0.00111537
Gm5113	2.19216	0.00226855
Kansl2	2.19199	0.000954887
Psmc1	2.19147	0.000297448
4930556J24Rik	2.19067	0.000549259
Tbx15	2.19037	0.000172915
Hspa9	2.19035	1.70101e-05
Gm16172	2.19011	0.00626022
Fam114a2	2.19005	0.000961966
Vcl	2.19	0.00586768
Erlec1	2.18987	5.61868e-05
Zmat3	2.18963	0.0017454
Prkcq	2.18919	0.00266105
Med13	2.18858	0.00127661
Gm15591	2.18829	0.00258538
2700049A03Rik	2.18806	0.00279931
Caprin1	2.1878	0.00275343
Fam126b	2.18776	0.0133882
Uap1	2.18672	0.000145451
Mark3	2.18668	0.00201873
Eif4b	2.18648	0.00370282
Pds5b	2.18615	0.00713389
Gca	2.18558	0.00537351
Osgin2	2.18474	0.000304388
Hnrnpul1	2.18465	0.00875138
Trio	2.18398	0.0036693
Eif4h	2.18394	0.00156008
Terf2ip	2.18368	0.00153268
G3bp1	2.18302	0.000477636
Axin2	2.18296	0.0194743
Josd1	2.18218	0.00117143
Thumpd1	2.1813	0.000540789
Midn	2.18089	0.00311615
Gm12356	2.18003	0.000111586
Cdk18	2.17978	0.00769242
Sel1l	2.17967	0.00237698
Ipo5	2.1789	0.000547784
Lonrf1	2.17857	0.00737759
Mef2c	2.17853	0.0444804
Zic1	2.17839	0.0137408
Gnl3l	2.17838	0.00502051
Nes	2.17751	0.000531202
Gm16984	2.17683	0.00164184
Zc3h15	2.17677	0.00126287
Slc25a29	2.17606	0.000753714
Pigk	2.17602	0.00223554
Pdhx	2.1758	0.00332223
Gm26741	2.1758	0.00509873
Cct5	2.17539	0.000153611
Kpnb1	2.17527	0.00307539
Acadvl	2.17395	0.00174998
Pon3	2.17341	0.00990995
Vav2	2.17321	0.0262198
Aldh4a1	2.17294	0.0186356
Lrrc8a	2.17285	0.0318474
Rnf10	2.17283	0.000862886
Sccpdh	2.17235	0.000410224
Rexo4	2.17191	0.000306404
Prdx1	2.17141	0.000138241
Gm12265	2.1697	0.0270685
Barx2	2.16933	0.0167556
Celsr2	2.1689	0.0004251
Hmgn2	2.16835	0.000711248
Fndc5	2.16774	0.0146366
Gm15561	2.16694	0.00112423
Sobp	2.16665	0.0233495
Psmd11	2.1663	0.000899616
Ppp1r7	2.16608	0.00227057
Tsc22d1	2.16581	0.00500804
Lrrc27	2.1656	7.31913e-05
Trmt44	2.16541	0.0137707
Fam65b	2.16525	0.0180866
Ppp1cc	2.16496	0.000894301
Cbx3	2.16426	0.00145612
Prss23	2.16272	0.000437651
Pdzk1	2.16151	0.00262113
Taf9	2.16128	0.0055287
Pithd1	2.1608	4.34117e-05
Zcchc24	2.1607	0.0186567
Iqcg	2.16066	0.00989005
Lrrc47	2.16065	0.00264281
Cd151	2.16032	0.00149307
Kank1	2.15991	0.00381204
Zfp9	2.15932	0.00207261
Pdcl3	2.15923	0.000922079
Kidins220	2.15915	0.00195555
Yars2	2.1584	0.000332583
Habp4	2.15829	0.00344858
Clybl	2.15752	0.000371627
Specc1l	2.15717	0.00886007
Mtus1	2.15673	0.00813364
Gm20517	2.15604	0.00101225
Akt1	2.15602	0.025309
Def8	2.15597	0.00139437
Anxa11	2.15561	0.00275906
Ube4bos1	2.15555	0.0037858
Zfp966	2.15518	3.26237e-05
Mybpc2	2.15499	0.0120596
Wdr3	2.15499	0.00196445
6430562O15Rik	2.15494	0.000642928
Jrk	2.15433	0.00882186
Scn4b	2.15409	0.00445009
Lrrc20	2.15363	0.00285217
Poldip2	2.1534	0.000206552
Secisbp2l	2.15312	0.000263236
Alg10b	2.15218	0.0359045
Slc26a2	2.15201	0.000696186
Fam199x	2.15193	0.00333844
Irgq	2.15025	0.00278886
Trappc8	2.15025	0.000591545
Tspan3	2.15016	0.000189632
RP24-296C19.4	2.14958	0.00923111
Gm15283	2.14946	0.00361139
Mknk1	2.14926	0.00299969
Ccnt1	2.14923	0.00217913
Zfyve9	2.14898	0.00127125
Coa5	2.14861	0.0254642
Mrpl9	2.14817	0.00158828
Golga5	2.14784	0.00209029
Exoc8	2.14774	0.00258482
Azin1	2.14742	0.0198001
1110012L19Rik	2.14687	0.00175762
Wrb	2.14611	0.000411334
Tmem115	2.14601	0.00137087
1700094J05Rik	2.14549	0.011085
Pik3ip1	2.14477	0.00548044
Cpeb3	2.14472	0.00829142
Cdv3	2.14453	0.00863464
Tph1	2.14398	0.000499714
Jup	2.14381	0.00811215
Npepps	2.1422	0.000379788
Aars	2.14193	0.00342266
Prkaca	2.14187	0.00272024
Ppt2	2.14147	0.0013214
Nrip1	2.14126	0.00115723
Gpr89	2.14065	0.00059089
Mfsd8	2.14057	3.5308e-05
Rreb1	2.14028	0.0108091
A130010J15Rik	2.13971	0.00256013
Ddx19b	2.13968	0.00126499
Rrad	2.13931	0.0349568
Rnf168	2.13922	0.00606532
Trim16	2.13897	0.00182538
Utp18	2.13874	0.000630455
Tax1bp1	2.13841	0.00121236
Map2k3os	2.13814	0.000700268
Tab2	2.13785	0.0185145
Acat1	2.13781	0.000310361
Asb7	2.13764	0.000242516
Agpat9	2.1374	0.0194022
Rgmb	2.13717	0.00766386
Mapk8	2.13704	0.00283945
Lacc1	2.13681	0.00647918
Zc3h12c	2.13642	0.0174685
Dpp8	2.13614	0.00887901
8030462N17Rik	2.1361	0.00765363
Ube2e1	2.1357	3.2189e-05
Pds5a	2.1346	0.00289425
Tmx4	2.1346	0.00215851
Tgs1	2.13402	0.00327143
Ppp1r15b	2.13398	0.0267412
Krr1	2.13396	0.00058454
Tmem68	2.13391	0.00454639
Cap2	2.13347	0.00180439
Apoo	2.1325	0.000267645
Bcl2l2	2.13245	0.00427098
Spag7	2.13202	2.13034e-05
Lap3	2.13198	0.0010938
Intu	2.1315	0.00139821
Cast	2.13134	0.00251115
Scp2	2.13129	8.36908e-05
Bub3	2.13074	0.00425256
Aqp4	2.13038	0.0120878
Pccb	2.12985	0.00114717
Pcnx	2.12976	0.00938572
Adam17	2.12965	0.00298868
Sbk1	2.1296	0.00157785
Atrnl1	2.12884	0.00583412
Tm2d1	2.12882	0.00209812
Adssl1	2.12876	0.00531934
Sh3pxd2a	2.1278	0.000869254
Nde1	2.12732	0.0012674
Sec24a	2.12685	0.0219869
Gm45444	2.12641	0.00687291
Cntnap2	2.126	0.00278816
Trappc6b	2.12583	0.000584967
Arhgef37	2.1253	0.0400012
Ephx2	2.12497	0.00315243
Pptc7	2.12462	0.0125146
Snw1	2.12443	0.00126307
Ctsd	2.12393	0.00165388
Dhdh	2.12257	0.00322208
Irx3	2.12225	0.00727111
Dkc1	2.12183	0.00168266
Clic5	2.12178	0.00148677
Tm9sf4	2.1214	0.00171427
Gm27232	2.12116	0.000375964
D830050J10Rik	2.1193	0.0136151
Suv39h1	2.11906	0.031906
Med14	2.11823	0.0048753
3110021N24Rik	2.11815	0.0245581
Cpeb4	2.11814	0.00633346
Cbx1	2.11776	0.00521744
Prdx3	2.11767	0.000618028
Ppp2r5c	2.11742	0.00358518
Ehbp1l1	2.11667	0.0104236
Mypn	2.11598	0.00287245
Trim23	2.11561	0.0151491
Srp54a	2.11548	0.000135382
D6Wsu163e	2.1143	0.00228471
Gm9828	2.11353	0.0209507
Eid2b	2.11351	0.000106087
Lurap1	2.11317	0.0160364
Kbtbd2	2.1123	5.32933e-05
Gm12286	2.11196	0.0418944
Cep68	2.11191	0.00270399
Gm17259	2.11146	0.0045349
Mcat	2.111	0.00454992
Hsd17b11	2.11096	0.0166065
Rtcb	2.11074	0.000344812
Mars2	2.11039	0.000609362
Smap2	2.11011	0.00303117
Cyth1	2.10998	0.0050261
Zbed4	2.10985	0.00832632
Crebrf	2.10948	0.00517325
Ibtk	2.10941	0.0192274
Zfp407	2.10882	0.0022955
2022-09-11	2.10839	0.000183319
E130309D02Rik	2.10835	0.000503462
Iba57	2.10771	0.00490272
Gm17651	2.10731	0.00386841
Mafk	2.1068	0.0103522
Map3k4	2.10658	0.00302513
Rabgef1	2.10634	0.00524081
Cbfa2t2	2.10626	0.00616912
Aff4	2.10622	0.00330989
Nfyc	2.10607	0.00736671
Svip	2.10596	0.0243763
Ttn	2.10549	0.00723143
Camsap2	2.10522	0.000449195
Gm44421	2.10513	0.038076
Rere	2.10432	0.00920881
Rap1gds1	2.10424	0.00144884
Nrd1	2.10351	0.00978916
Neo1	2.10298	0.00597197
Cttnbp2nl	2.10252	0.00309338
Prep	2.10241	0.00347843
Orai1	2.10241	0.00368623
Ier5	2.10239	0.030476
Ciart	2.1019	0.00612298
Mmab	2.1014	0.00387748
Akt1s1	2.1012	0.000548797
Ppp1r3a	2.1012	0.0116012
Pard3	2.1012	0.000279123
Ppp3cb	2.10076	0.00760191
Gpr180	2.10064	0.00087083
Ldoc1l	2.1006	0.0190416
Fbxl17	2.1006	0.00273851
Rnf13	2.10042	0.00192947
Coq5	2.10041	0.00113586
Tsc22d4	2.0988	0.0011109
Rfx3	2.09844	0.00149512
Med21	2.09794	0.000375896
Dhx8	2.09723	0.00663428
Zcchc9	2.09616	0.000352061
Add1	2.09562	0.000827331
Kiz	2.09511	0.00019752
Prune1	2.09504	0.00499503
Snrpb	2.09471	0.00028992
Foxj2	2.09455	0.00640726
Dcun1d3	2.09403	0.000855813
Pmpca	2.09381	0.00124133
Brap	2.09309	0.00214151
Rab22a	2.09256	0.00132486
Gm15419	2.09213	0.038139
Lig4	2.09155	0.029216
App	2.0913	0.00103179
Minpp1	2.09061	0.0019938
Dynll2	2.09032	0.00573703
Paqr9	2.0902	0.0133854
Cpsf2	2.08956	0.00207738
Cops8	2.08886	0.000605285
Tiparp	2.08868	0.000229243
Fyco1	2.08836	0.0173964
Tpp2	2.08819	0.00239068
Cox5a	2.08762	0.000498662
Chtf8	2.08745	0.000200686
RP23-478P10.3	2.08728	0.0224359
Pdik1l	2.08651	0.00321925
Acbd3	2.08638	0.00452056
Aebp2	2.0858	0.000584401
Ube2a	2.08551	0.000275336
Stx18	2.08515	0.00179514
Stbd1	2.08486	8.23665e-05
Rbm24	2.08435	0.00199152
Nek9	2.08425	0.0129693
Itgb6	2.08414	0.0301609
Caml	2.08407	0.0041236
Usp46	2.08368	0.0122713
Flnc	2.08352	0.0253408
Ccdc66	2.08345	0.00754955
Kcnj2	2.08322	0.00720202
Gm17638	2.08298	0.00393676
Myh14	2.08184	0.000172357
Bod1l	2.08171	0.00116394
Thumpd3	2.08163	0.000318907
Abcc9	2.08152	0.00279406
Six4	2.08138	0.00388331
Prrc2b	2.08133	0.0158355
Pias4	2.08042	0.00043349
Atp5c1	2.08037	6.41146e-05
Gm26809	2.07953	0.00200089
Smox	2.07941	0.0174099
Lman2l	2.07779	0.0129215
Gm28035	2.07778	0.0305757
Unc50	2.07755	0.0029175
H2afx	2.07668	0.000530307
Gm13610	2.07654	0.00470386
Myog	2.0765	0.00629956
4921524J17Rik	2.07619	0.0055996
Setd2	2.07589	0.00301147
Eci1	2.07583	0.00054207
Tango6	2.07565	0.0071056
Cwf19l2	2.07512	0.0208736
Ncoa4	2.07502	0.0052336
1700101I11Rik	2.07491	0.00287069
Padi2	2.07416	0.00793778
Ldlr	2.07297	0.0242674
Cpd	2.07292	0.0052
Pigf	2.0729	0.0100085
Dcaf11	2.07286	0.00915046
Ppp5c	2.07244	0.00159702
Laptm4b	2.07212	0.00036739
Gm9970	2.07195	0.00189214
Me1	2.07186	0.00645274
Gpc4	2.07167	0.00159202
Acsl4	2.07147	0.00934881
Nucb1	2.07108	0.00491328
1700022I11Rik	2.07051	0.000708782
Ap2a2	2.07019	0.00181785
Atp6ap2	2.07008	0.00160737
Gm11201	2.07007	0.0237429
Sorbs1	2.07006	0.0135361
Gm6793	2.06964	0.0151878
Ing1	2.06953	0.00618938
Bptf	2.06949	0.00273814
Mrps31	2.06903	0.000257596
Eif4g2	2.06827	0.00500679
Cryz	2.06744	0.00420059
Yipf3	2.06731	0.0109261
Gsk3b	2.06712	0.0130173
Gm10138	2.06679	0.0252298
Ptprq	2.06672	0.00396198
Dnmt3a	2.06665	0.0102112
Fbxo3	2.06638	0.00279096
Dhrs4	2.06635	0.00394869
Zmynd19	2.06634	0.0126398
Ncor2	2.06548	0.0066008
Gm10039	2.06404	0.00182732
Mesdc2	2.06353	0.000526839
Arhgap39	2.063	0.00184283
Rell1	2.06262	0.00293119
Traf3ip1	2.06151	0.000219311
Zcchc11	2.06136	0.00262311
Cep85	2.06125	0.00863283
Gm17092	2.06117	0.00124239
Yaf2	2.06089	0.00125653
Tnfrsf19	2.06082	0.00399042
Nrap	2.06048	0.0291866
Mfn1	2.05981	0.00308567
Numa1	2.05967	0.00247764
Hbp1	2.0595	0.000322375
Ttc27	2.05896	0.00239799
Map3k3	2.0589	0.00596311
Abhd13	2.05857	0.00356911
Ttc17	2.05852	0.00288089
Arid3a	2.05831	0.00973887
Esyt2	2.05794	0.00383075
Trpc4ap	2.05787	0.00467631
Cutc	2.05707	0.00217474
4933434E20Rik	2.05661	0.000179609
Pcm1	2.05643	0.00292446
Stx17	2.05629	0.0022207
Fam120a	2.05605	0.00158757
Zfp260	2.05576	0.00357716
Igf2bp3	2.05568	0.000154044
Purg	2.05566	0.0189364
Zfp280b	2.05563	0.0372473
Rps6kc1	2.05562	0.00274003
Wtap	2.05548	0.00112596
Ahnak2	2.0554	0.0133676
Smg7	2.05516	0.00306623
Ank1	2.054	0.00306028
Fam168a	2.05376	0.00121628
Clptm1	2.05363	0.0106447
Tln2	2.0535	0.00234735
Gtdc1	2.05336	0.00174207
Golph3	2.05335	0.00194697
Cltc	2.05261	0.00343346
Gdap2	2.05259	0.00121666
Pip4k2b	2.05254	0.0129198
Dusp16	2.0521	0.000215322
Map4k5	2.05202	0.00420987
Zfp955b	2.0518	0.00615547
Il4i1	2.05163	0.00973944
Dhx37	2.0511	0.00126431
Twf2	2.05108	0.0110354
Fam35a	2.05104	0.00278855
D030028A08Rik	2.05054	0.0034882
Ehbp1	2.05034	0.000461858
Lrrc48	2.04981	0.00115848
Tnfrsf21	2.0494	0.00380864
Ndfip1	2.04931	0.000426363
Ankrd52	2.04927	0.0066892
Txlng	2.04886	0.00040321
Ints12	2.04833	0.00252057
Etv3	2.04819	0.013236
Smyd3	2.04813	7.36456e-05
Fut8	2.04791	0.000308001
Phactr4	2.04786	0.00133597
Gfm2	2.04715	0.0123728
Thop1	2.04657	0.000595529
Vezf1	2.04596	0.00284261
Qars	2.04577	0.00262398
Esf1	2.04519	0.00104143
Ube2r2	2.04458	0.00173585
Atxn10	2.04453	7.7697e-05
Trip12	2.04399	0.00254819
Tcaim	2.04389	0.00556172
Eri1	2.04381	0.00917723
Vapb	2.04372	0.000607421
Stat5a	2.04361	0.0145095
Bsdc1	2.04332	0.00252231
Tlk1	2.04305	0.0162877
Gm37397	2.04297	2.41774e-05
Ccdc122	2.04293	0.00449984
Zfp367	2.04257	0.0119904
Usp12	2.04249	0.000674335
Zfp568	2.04202	0.006039
Vps13a	2.04176	0.00957209
Vgll4	2.04133	0.0301376
Rbm4	2.0413	0.000208996
Prcc	2.04093	0.00044762
Bmi1	2.04062	0.0173617
Stam2	2.03998	0.000655938
D7Bwg0826e	2.03926	0.00223845
Aurka	2.03878	0.039371
Smu1	2.03867	0.000996381
Ddx18	2.03831	0.00430444
Enoph1	2.038	0.0144084
Plxna4	2.03787	0.0174173
Erlin1	2.03729	0.0016422
Arf1	2.03658	0.000398439
Pcca	2.03628	0.00198134
Tm9sf1	2.03608	0.00059514
Zfp664	2.03603	0.00434672
Lyrm9	2.03549	0.000438899
Rxrg	2.03533	0.0117322
H1f0	2.03523	0.00690291
Gm28051	2.03467	0.000348988
Max	2.03456	0.000538737
2022-09-07	2.03432	0.00368366
Pcyox1	2.03427	0.0121128
Nfic	2.03424	0.00333862
Gm44899	2.03297	0.0143249
Ube3b	2.0326	0.00537062
Rp2	2.03255	0.0184295
Tom1l1	2.0324	0.000307046
Glce	2.03206	0.00417656
Klhl21	2.03203	0.00315684
Mmgt1	2.03196	0.00628526
Sar1a	2.03135	0.000616755
Gcsh	2.03119	0.000450026
P4ha2	2.03065	0.00198398
Gtf2a1	2.02943	0.00670213
Tubgcp5	2.02909	0.00523636
[truncated: 4,648 more rows]
