# Supplementary material for: Physical exercise attenuates age‐related muscle atrophy and exhibits anti‐ageing effects via the adiponectin receptor 1 signalling
Source: J Cachexia Sarcopenia Muscle. 2023 May 24;14(4):1789–801. doi: 10.1002/jcsm.13257 (PMC10401527; doi:10.1002/jcsm.13257)
Supplement: Supplementary file 7 — Table S5. Differential expression analysis was performed by comparing exercised mice subjected to AdipoR1 shRNA to exercised mice. [file JCSM-14-1789-s004.xlsx]

## Sheet: Sheet1
Supplementary Table 5.Differential expression analysis was performed by comparing exercised mice subjected to AdipoR1 shRNA to exercised mice.
Gene Id	Log2FC	P-Value
Pde11a	4.50022	0.0352416
Gm26772	4.4811	0.00685455
Gm43813	4.35544	0.0150625
Gm20136	4.18975	0.0349219
Gm44291	4.05304	0.000450854
Gm42614	3.93747	0.0428862
RP23-408K7.1	3.87646	0.0139435
RP23-442M18.5	3.78799	0.0439265
Cyp11a1	3.74623	0.0291594
Gm37017	3.61695	0.0194908
Gm43088	3.48927	0.044244
Gm37490	3.47268	0.0201762
Gm37033	3.36663	0.0109081
Gm38197	3.3272	0.0471067
Gm20678	3.32339	0.000159347
Gpm6a	3.23265	0.0163691
Platr32	3.21124	0.0108999
Gm13567	3.2078	0.00624131
Gm38157	3.19019	0.0211341
Gm37967	3.13135	0.010139
Gm42798	3.08905	0.0437136
mt-Tv	2.83714	0.0303197
mt-Th	2.79716	0.0258157
mt-Ts2	2.71922	0.0243353
mt-Tr	2.63047	0.0208554
Gm13868	2.58104	0.0161731
Rn7s2	2.57731	0.0113133
mt-Tm	2.57082	0.032382
mt-Tl1	2.56225	0.0102802
mt-Tl2	2.51738	0.0217792
mt-Tc	2.50559	0.0351977
Gm42876	2.47625	0.0187739
Sult1e1	2.47059	0.00948806
Gm11510	2.46813	0.0456904
mt-Tn	2.46047	0.0343459
AC157822.2	2.44847	0.0195496
mt-Ty	2.44358	0.0131805
mt-Ta	2.42662	0.0347666
mt-Nd5	2.41325	0.00846592
mt-Tq	2.38168	0.0412212
Gm44750	2.35184	0.00979556
Anxa8	2.33893	0.00145652
mt-Tg	2.31843	0.0213603
mt-Tt	2.30581	0.018251
mt-Nd6	2.29913	0.00666383
Rn7s1	2.28357	0.0454489
AC099934.2	2.27445	0.0472349
mt-Tw	2.2716	0.0200698
Gm43322	2.25473	0.0277962
Gm45123	2.23415	0.00323625
mt-Nd4l	2.21204	0.00786565
mt-Nd4	2.18091	0.00518401
mt-Rnr2	2.17884	0.0131904
mt-Nd1	2.16688	0.00565485
Dkk2	2.15099	0.0137853
mt-Rnr1	2.14449	0.00499203
Gm37447	2.12655	0.022508
Gm42970	2.10363	0.0490183
mt-Co1	2.0633	0.00505635
mt-Te	2.04199	0.0112428
Mettl21e	1.99786	0.011346
mt-Co3	1.97292	0.0127281
Sfrp1	1.95671	0.00964732
Wasf3	1.94959	6.59994e-05
Reps2	1.94679	0.0186782
Gm28438	1.94153	0.00102383
mt-Nd2	1.92585	0.0043106
mt-Nd3	1.91986	0.00581858
Gm10925	1.86151	0.00720155
9430025C20Rik	1.8576	0.0425546
Gm28661	1.85182	0.00707001
Ifi205	1.85068	0.00184185
Retnla	1.84106	0.00846817
Gm28437	1.8125	0.0020705
Gm10222	1.80297	0.0133872
Gm43185	1.78741	0.0395301
mt-Tp	1.77053	0.00416468
RP24-511J14.2	1.75474	0.0136904
Gm29216	1.70406	0.00544221
mt-Cytb	1.69782	0.00374756
Gm43423	1.64123	0.016023
Trim5	1.54059	0.00952063
mt-Atp8	1.52458	0.00750044
mt-Co2	1.52207	0.0122914
Ovgp1	1.51604	0.0364139
Gm28439	1.49041	0.00951506
Mir99ahg	1.45109	0.00744885
Adam33	1.44722	0.000292355
Ifi204	1.40795	0.00813939
Gfpt2	1.39551	0.00649454
mt-Atp6	1.36032	0.0061829
Ptgfr	1.34132	0.00737575
Mme	1.31579	0.021563
Tnfrsf4	1.29145	0.0340212
Prdm8	1.25848	0.0203834
Snord35a	1.24163	0.0424778
Gm26917	1.2392	0.00887771
Basp1	1.23392	0.0263767
mt-Ts1	1.21868	0.00380749
Dleu2	1.21383	0.0421043
Inpp1	1.18806	0.00681683
Ldlrad3	1.18123	0.0465963
Gm4076	1.13597	0.0373252
Ifi211	1.08039	0.0273725
Nrm	1.07921	0.0158368
Dpt	1.07596	0.0127321
Cplx2	1.0413	0.0247541
Rab3il1	1.03349	0.0422778
Trim2	1.00712	0.026351
Ntm	1.00329	0.0360938
Arl14ep	-1.00021	0.0429209
Fam161b	-1.00098	0.020667
Nr2f2	-1.00118	0.0399892
Sh2b3	-1.00129	0.0479354
Tmem127	-1.0015	0.0489005
Enpp2	-1.00153	0.0108359
Abca2	-1.00169	0.0150443
Ift46	-1.00336	0.00437987
Kctd3	-1.00473	0.0325679
Mdc1	-1.00517	0.011121
Rffl	-1.00568	0.0332815
Npy1r	-1.00607	0.0404518
Pdcd6ip	-1.00616	0.00298809
Git2	-1.00656	0.0270279
Tymp	-1.008	0.0179547
Nup205	-1.00804	0.0287839
Tmod4	-1.00813	0.0334518
Atp11a	-1.00843	0.0485085
Zfp229	-1.00889	0.0214108
Aqp1	-1.00906	0.0362185
Pcbp2	-1.00925	0.0177766
Polr2f	-1.00935	0.0445917
Rab11fip5	-1.01005	0.00860185
Gm10459	-1.01081	0.035072
Pym1	-1.01085	0.0323641
Abhd16a	-1.0118	0.0164263
Eml6	-1.01203	0.0255535
Stx4a	-1.01269	0.00663835
Mprip	-1.01408	0.000504923
Myh9	-1.01418	0.021892
Arfrp1	-1.0142	0.019384
Mlst8	-1.01465	0.0360307
Ctnnbip1	-1.01468	0.0234858
Blvra	-1.01493	0.0096049
Phldb2	-1.01507	0.0155526
Entpd5	-1.01546	0.0446458
Naaa	-1.01561	0.0166712
Gm9917	-1.01563	0.0188248
Comt	-1.01564	0.0319442
Clasp2	-1.01565	0.0366116
Dock7	-1.01598	0.0274825
Mrpl47	-1.01614	0.0152637
H2-Q5	-1.01692	0.0339407
Luc7l3	-1.0177	0.0306214
Gm17275	-1.01792	0.0231073
Fip1l1	-1.01819	0.0243393
0610009O20Rik	-1.01822	0.0310949
Cpt2	-1.01937	0.0315269
Kdm5c	-1.01992	0.0235498
Fam50a	-1.02078	0.0179837
Ndufb3	-1.02088	0.0430217
Nit1	-1.02093	0.0113137
Etaa1	-1.02198	0.0281328
Ints7	-1.02223	0.0465205
Rcbtb2	-1.02263	0.0230768
Arpc1a	-1.02273	0.0351045
Lama4	-1.02349	0.00192001
Tdp2	-1.02399	0.0265243
Sugp1	-1.02472	0.0464151
Oplah	-1.02484	0.0140471
Dcps	-1.02494	0.0122142
Prkrip1	-1.02533	0.0318436
Cisd2	-1.02541	0.0212749
Ndufb5	-1.02709	0.0370367
Kitl	-1.02731	0.0127096
Plau	-1.02803	0.0358381
Slc25a20	-1.02838	0.0194178
Sipa1l1	-1.02862	0.0134745
Gatsl2	-1.0299	0.0283823
Nup88	-1.03	0.0248077
Gapvd1	-1.03127	0.0278891
Cars2	-1.03137	0.0160835
Gm21811	-1.03213	0.0180705
Add3	-1.03258	0.0167047
Micu3	-1.03278	0.0366876
1810014B01Rik	-1.03376	0.0365216
Pofut1	-1.03382	0.0328642
Tbcb	-1.03427	0.0377111
Parp12	-1.03431	0.0155208
Fscn1	-1.03548	0.0251865
Copz1	-1.03562	0.0468798
Arfgap2	-1.03593	0.0310689
Wdr13	-1.03605	0.0119291
Gm16536	-1.03635	0.0477316
Ddx41	-1.0364	0.0115554
Myo6	-1.03641	0.00936682
Ccdc15	-1.03659	0.0346167
Pus3	-1.03694	0.0400705
Gm43737	-1.03873	0.029267
Acox3	-1.03926	0.0332039
Esd	-1.03964	0.0473489
Pogk	-1.03994	0.0161722
Cog3	-1.04037	0.0382607
Scrib	-1.04058	0.0242902
Zfyve16	-1.0409	0.0350774
Zc3h7b	-1.0409	0.0116997
Zfp780b	-1.04122	0.0326486
Csnk2a2	-1.04149	0.02598
Asap1	-1.04168	0.0374481
Gm16279	-1.04212	0.0317543
Serf2	-1.04222	0.0210508
Slc39a13	-1.04253	0.0190729
Sec24b	-1.04279	0.0221564
Mettl10	-1.04344	0.0195626
Rae1	-1.04361	0.041556
Prkaa1	-1.04369	0.0212109
Gm45515	-1.04372	0.00318785
Rabgap1l	-1.04377	0.020617
Tmem183a	-1.04392	0.0307723
Cluh	-1.04399	0.0371447
Nf1	-1.04412	0.00364678
Ano6	-1.04417	0.0482562
Kxd1	-1.04446	0.0301913
Heatr1	-1.04478	0.0196742
Trmt2b	-1.04532	0.0230933
Lyrm7	-1.04563	0.0415653
Atg4d	-1.04597	0.0499339
Usp2	-1.04618	0.0341281
Plekhj1	-1.04672	0.0215354
Zfp945	-1.04783	0.0214833
Capn3	-1.04805	0.0134956
Hars2	-1.0483	0.022297
Pitpnb	-1.0486	0.0107989
Aldh16a1	-1.04861	0.0129934
Polr3f	-1.0493	0.0435839
Ift22	-1.04939	0.0213068
Nagpa	-1.04968	0.0355986
Bfar	-1.05028	0.0195865
Ap5s1	-1.05045	0.039772
Trp53i11	-1.05047	0.0289293
Sgta	-1.05051	0.0354651
Cep152	-1.05116	0.0382947
Ubl5	-1.05123	0.0496533
Ypel5	-1.05132	0.0427746
Sec14l1	-1.05133	0.0204311
Kdm6b	-1.05196	0.0194118
Gm38394	-1.05202	0.0165956
Prkci	-1.05229	0.0186873
Prpf3	-1.05293	0.0233389
Eif3d	-1.05314	0.0214975
Crebzf	-1.0546	0.0468216
Rps6ka4	-1.05489	0.0151195
Fgd6	-1.05491	0.0129013
Slc25a19	-1.05497	0.0160417
Col4a3	-1.05517	0.0394461
Gm26788	-1.05539	0.024984
Ss18	-1.05607	0.0328113
Zc3hav1	-1.05615	0.0306651
Pogz	-1.05628	0.0267586
Zfp81	-1.05681	0.038514
Tmem101	-1.05684	0.035265
Ilkap	-1.05689	0.0278302
Rfx5	-1.05734	0.0414824
Bclaf1	-1.05735	0.012191
Pkdcc	-1.05802	0.0316148
Mrps7	-1.05809	0.0435224
Chuk	-1.0581	0.0342905
Gnb4	-1.05821	0.00286668
Commd1	-1.05827	0.0266128
Hoxa9	-1.05833	0.0342605
R3hcc1l	-1.05899	0.028779
1700001O22Rik	-1.05942	0.0489461
Cox7a2	-1.05956	0.03897
Atxn7l3b	-1.0603	0.0365862
Islr	-1.06062	0.000743837
Myef2	-1.06064	0.0458495
Foxp4	-1.06088	0.0267375
Nr1h2	-1.06101	0.0156143
Ddx20	-1.06137	0.0396828
Dnajb2	-1.06219	0.0361014
Ift172	-1.06226	0.0210232
Dnase2a	-1.06261	0.0211868
Zfp638	-1.06268	0.0234003
Gm11839	-1.06271	0.0421985
Gmeb1	-1.06316	0.00181837
P2ry6	-1.06323	0.0193162
Mxd4	-1.06335	0.0420856
Gm42669	-1.06345	0.0263892
Cldn12	-1.0636	0.0283105
Rhno1	-1.06403	0.0431837
Pramef8	-1.06428	0.0396711
Tle3	-1.06524	0.0119709
Mrps18b	-1.06602	0.0291896
D11Wsu47e	-1.06625	0.0123206
Yipf5	-1.06626	0.0353063
Psmb5	-1.06645	0.0430937
Ier3ip1	-1.06652	0.024897
Tmem42	-1.06662	0.00688785
Cirh1a	-1.06718	0.039552
Pigs	-1.0673	0.0202375
Fbxo17	-1.06746	0.0208423
Tsn	-1.06827	0.0138244
Lrch3	-1.06836	0.0297675
Pex6	-1.06885	0.0346866
Pdgfa	-1.06931	0.0461586
Prpf39	-1.06946	0.0251352
Antxr2	-1.06954	0.00471536
Txn1	-1.06957	0.0190744
Pomt2	-1.0701	0.0482689
Kdm2a	-1.07022	0.00534765
Epb41l4a	-1.07031	0.0137412
Appbp2	-1.07091	0.019838
Pitpnm2	-1.07121	0.0293285
Rpn2	-1.07194	0.0217386
Rev1	-1.07212	0.0226736
Snapc5	-1.07222	0.0221256
Simc1	-1.0727	0.0350987
Prr33	-1.07275	0.0169864
Atrn	-1.07282	0.0282254
Rala	-1.07351	0.014987
Wdr48	-1.07403	0.04696
Gpr137	-1.07438	0.0166943
Birc3	-1.07439	0.00787356
Cflar	-1.07445	0.01255
Eif4e3	-1.07463	0.0252572
Arid4a	-1.07464	0.0119355
Sema3b	-1.07471	0.0297831
Hlf	-1.07481	0.0404401
Arhgap20	-1.07537	0.019994
Sh3glb2	-1.07649	0.0301043
Klhl26	-1.07655	0.00749888
Upf2	-1.07707	0.0264665
Cyhr1	-1.07755	0.018902
Ssbp2	-1.07792	0.048392
Ttc7	-1.07806	0.0491518
Agpat5	-1.07824	0.0330797
Aak1	-1.07833	0.0431734
Lta4h	-1.07984	0.0111669
Ndufb11	-1.07989	0.0275764
Fam118a	-1.08086	0.00319202
Tmem70	-1.08176	0.026301
Zfp512	-1.08184	0.0274664
Usp33	-1.0822	0.0438506
2210016F16Rik	-1.08291	0.034205
Ankrd13b	-1.08308	0.0396668
Grk6	-1.08336	0.0374369
Otub1	-1.08382	0.0101049
Ing2	-1.08386	0.0167256
Psma3	-1.08392	0.0352487
Gm13563	-1.08402	0.0157061
Trp53i13	-1.08404	0.0464769
Arfip1	-1.08447	0.00499814
Ntn4	-1.08447	0.028891
Tarbp2	-1.08451	0.0100727
Golim4	-1.08556	0.00024526
Ptrhd1	-1.08592	0.0364274
Txlna	-1.08603	0.0103786
Polr3b	-1.08626	0.0198801
Chtf8	-1.08651	0.000860748
Gm28053	-1.08692	0.0160058
Flii	-1.08708	0.00434096
Cfap74	-1.08722	0.00293816
Mybbp1a	-1.08727	0.04893
Nudt19	-1.08729	0.0364736
Ube2s	-1.08755	0.0487488
Cdh5	-1.08778	0.0164149
Tbce	-1.08785	0.0149998
Bcar1	-1.08824	0.0177456
Med24	-1.08853	0.027836
Mocs2	-1.08879	0.0369154
Mettl6	-1.08898	0.03477
Snapc2	-1.08913	0.0290811
Slbp	-1.08925	0.00746517
Ndufa4	-1.0893	0.0315175
Slc23a2	-1.08943	0.00766131
Nacad	-1.08983	0.00431749
Ppp6r1	-1.08991	0.00414041
Agap3	-1.09007	0.0121028
Dnm2	-1.09021	0.025177
Mrpl55	-1.09032	0.0235538
Phf23	-1.09051	0.00847213
Mrpl49	-1.09054	0.0436457
Cog8	-1.09063	0.0237299
Dedd2	-1.09084	0.0290117
Ost4	-1.09089	0.0275915
Hyal2	-1.09141	0.00761197
Med7	-1.09182	0.0255957
Gm42878	-1.09186	0.0113391
2700060E02Rik	-1.09259	0.0487373
U2surp	-1.0932	0.0066004
Cramp1l	-1.09323	0.0494433
Kank2	-1.0936	0.0236383
Scx	-1.09361	0.0396724
Vamp5	-1.09365	0.0468819
Cep290	-1.09416	0.0103732
RP23-325D10.3	-1.09437	0.0461826
Tada3	-1.09521	0.00843771
Vps51	-1.09547	0.0351847
Gtf2h4	-1.09557	0.0421792
Gm7598	-1.09583	0.00950867
Mrpl10	-1.09584	0.0255175
Tubgcp4	-1.09617	0.0031096
Pbx2	-1.0965	0.0138492
Cxxc5	-1.09651	0.0121363
Tbkbp1	-1.09676	0.00836373
Rock1	-1.09714	0.00836871
Pak1ip1	-1.09747	0.0301831
Rbm4b	-1.09783	0.0389995
Gtf2i	-1.09791	0.0176613
Vwa1	-1.09803	0.00752366
Stk11	-1.09877	0.0267497
Trrap	-1.09915	0.0453136
Capns1	-1.09936	0.0423989
Spr	-1.09936	0.0381962
Nit2	-1.09957	0.0338955
Cops2	-1.09957	0.015037
Mapkapk5	-1.10005	0.0109214
Spata7	-1.10007	0.00271958
Mkks	-1.10046	0.0358947
Ino80e	-1.10115	0.0153242
Atad2	-1.10179	0.00462446
Nelfb	-1.10182	0.00886735
Tab1	-1.10212	0.0268297
Cryab	-1.10216	0.0307942
Ube4b	-1.10218	0.0339651
Ccdc112	-1.10264	0.0182118
Plekha2	-1.1028	0.0394585
Dusp13	-1.10287	0.022272
Frmd6	-1.10308	0.0414203
Fam172a	-1.1032	0.0212522
Golgb1	-1.10335	0.0341204
Tarbp1	-1.10359	0.0296138
Dtymk	-1.10406	0.0165633
Mcm8	-1.10432	0.0436028
Pdf	-1.10543	0.0264959
Tfe3	-1.10576	0.0279176
Polr2j	-1.10576	0.0359463
Srgap2	-1.10627	0.0221237
Pfkl	-1.1063	0.0139657
Pygo2	-1.10632	0.0311745
1110002L01Rik	-1.10638	0.0174341
Zbtb21	-1.10651	0.00790037
Polr2h	-1.10663	0.030631
Cep78	-1.10663	0.0277969
Irf2	-1.10669	0.0125624
Trp53rkb	-1.10732	0.0385672
Exosc7	-1.10742	0.0400542
Gm43305	-1.10745	0.0330017
Fam49b	-1.10778	0.0245153
Klc4	-1.10779	0.016075
Dtnb	-1.10781	0.0422619
Hexb	-1.10788	0.00894025
Adamtsl3	-1.10801	0.0470978
Strn4	-1.10849	0.0235951
Ten1	-1.1092	0.036634
Pdia4	-1.10921	0.00194105
Utp14a	-1.1093	0.0429268
Zfp65	-1.10969	0.0107176
Ubap2l	-1.10993	0.014681
Zbtb20	-1.11013	0.00781488
Clvs1	-1.11048	0.00731226
Creld2	-1.11098	0.0305017
Dhrs11	-1.11129	0.0498892
Mlh3	-1.11145	0.0191459
Gpx4	-1.11203	0.0477126
Polg	-1.11222	0.0119611
Syt11	-1.11227	0.00305165
Mrps30	-1.11228	0.036602
Cdk8	-1.11233	0.0149081
Sart3	-1.11322	0.0209504
Gm44226	-1.11334	0.0457888
Exosc9	-1.11347	0.0322071
Zbtb43	-1.11357	0.0283967
Dennd1a	-1.11389	0.0430307
Dnajc7	-1.11415	0.0208139
Zbtb40	-1.11462	0.00401356
Mir762	-1.11488	0.02043
Lig3	-1.11492	0.037688
Wdr5b	-1.11508	0.0303976
Atxn7	-1.11511	0.00748182
Prrc2a	-1.11615	0.0155627
Itga6	-1.11649	0.00789965
Rapgef3os1	-1.1166	0.036984
Tef	-1.11708	0.0227367
Pcsk7	-1.11719	0.005725
Idh3g	-1.11797	0.020159
Brd8	-1.11824	0.0211171
AI314180	-1.1184	0.0122508
Usp28	-1.11843	0.0277427
Lamtor2	-1.11864	0.0210187
Ddit4l	-1.11869	0.0399305
Ermard	-1.1191	0.0120635
Cdk13	-1.11945	0.0390818
Pick1	-1.11952	0.0206241
Mnt	-1.1197	0.0314586
Ube2q1	-1.12062	0.0053307
Dbr1	-1.12088	0.0354241
Rab8b	-1.12093	0.010431
Prmt7	-1.12126	0.0240373
Nrp2	-1.12129	0.0045546
Ttc5	-1.12169	0.0432747
Gnas	-1.12171	0.0454694
Dixdc1	-1.12235	0.038401
Zscan26	-1.12259	0.0476521
B3gnt2	-1.12307	0.00711019
Jmjd6	-1.12312	0.0132473
Zscan29	-1.12343	0.0162869
Atp5g1	-1.12378	0.0122318
Nsd1	-1.12398	0.0105949
Mrc2	-1.12478	0.0102732
Med25	-1.12487	0.0374415
Dzip1l	-1.12516	0.0153642
Nipal3	-1.12532	0.0160376
Cog4	-1.12538	0.0141338
Arsa	-1.12545	0.0431794
Zfp317	-1.12547	0.0223441
Paxip1	-1.12585	0.0299156
Max	-1.12616	0.00972177
Mrpl18	-1.12648	0.0461922
Dhps	-1.12697	0.016676
Pdia5	-1.1271	0.0224083
Lmbrd1	-1.12726	0.0130292
Cnot3	-1.12778	0.0384385
Slc35c2	-1.12812	0.0152413
Pdia3	-1.12894	0.0210125
Pdzd9	-1.12925	0.0335186
Scaf1	-1.12942	0.0236213
4932422M17Rik	-1.13017	0.0240829
Guf1	-1.13022	0.0125126
Snrk	-1.13041	0.0293134
Agfg1	-1.13081	0.0197724
Ccdc181	-1.13157	0.0313129
Gm5860	-1.13164	0.0410339
Pqbp1	-1.13166	0.0149815
Cntd1	-1.13217	0.0467921
Xrcc5	-1.13378	0.0405699
Nrf1	-1.13385	0.0270349
Ppp1r14b	-1.1339	0.0449882
Gm45051	-1.13402	0.045797
Inppl1	-1.13419	0.0227687
Rangrf	-1.13436	0.0255554
Hmcn2	-1.13501	0.0413225
Gm42715	-1.13506	0.0319873
Cystm1	-1.13526	0.0366458
Psmb1	-1.13533	0.0382079
Nr2f6	-1.13543	0.0178761
Ap2s1	-1.13547	0.0444203
Dph5	-1.1355	0.0346897
Rsbn1	-1.13585	0.0254536
Fam43a	-1.136	0.00442703
Nmt2	-1.13612	0.00749348
Park7	-1.13638	0.0431092
Hip1r	-1.13673	0.00469161
Ndufa6	-1.13688	0.0336852
Traf7	-1.1371	0.0259041
Fbxo46	-1.1377	0.0434015
Larp4b	-1.13778	0.045355
Rad17	-1.13783	0.0141912
Rundc1	-1.1382	0.00390177
Psmf1	-1.13837	0.0159742
Osbpl9	-1.13869	0.00660229
Cnn3	-1.13954	0.0446947
Cant1	-1.13968	0.0167126
Adgrl1	-1.13971	0.00825653
Iars2	-1.1399	0.0166157
Hnrnpc	-1.13992	0.00839651
Ncbp2	-1.14002	0.00838313
1110035H17Rik	-1.14049	0.018378
Spint2	-1.14098	0.0176427
Zfp518a	-1.1411	0.00519391
Atp8a2	-1.14124	0.0467628
Iffo1	-1.14139	0.046954
Tomm5	-1.14165	0.018987
Tm6sf1	-1.1417	0.0485545
Smn1	-1.14189	0.0253806
Ftsj3	-1.1422	0.0259166
Sun1	-1.14241	0.00997813
Efnb2	-1.14257	0.0307615
Prrg2	-1.14315	0.0145585
Pls3	-1.14337	0.000296981
Gm27232	-1.14352	0.0153062
Asap2	-1.14383	0.00596133
Ampd1	-1.14418	0.0295463
3110002H16Rik	-1.1445	0.0150248
Zfp738	-1.14452	0.0477858
Abcb6	-1.14475	0.00847354
Gm14288	-1.14596	0.0471365
Gm26841	-1.14597	0.0423845
Ifrd2	-1.14603	0.0384959
Trim28	-1.14611	0.0229964
RP23-431O7.8	-1.14628	0.00177783
Men1	-1.14632	0.0212393
Thoc7	-1.14633	0.0230615
Napa	-1.14659	0.0271788
Llgl1	-1.14686	0.0460806
Zfp641	-1.14725	0.0228742
Phospho2	-1.14784	0.0057585
Mink1	-1.14804	0.0167394
Upf3b	-1.14807	0.0147107
Lrif1	-1.14812	0.047647
Tsr2	-1.14814	0.00666895
Thap2	-1.14829	0.0453495
Ak3	-1.14846	0.005363
Tdrp	-1.14913	0.030602
2022-03-02	-1.14935	0.0334856
C2cd2	-1.14937	0.02031
Dhx16	-1.14989	0.000545283
Gm17080	-1.15043	0.0157845
Brcc3	-1.15085	0.00943711
Dap3	-1.15112	0.00612116
Efl1	-1.15128	0.0432617
Anp32a	-1.15184	0.0041295
Gm15537	-1.15206	0.0119724
Chkb	-1.15208	0.0274825
Zfp101	-1.15218	0.0214141
Fam219aos	-1.15221	0.0415198
Med11	-1.15229	0.00646346
Nudt6	-1.15262	0.0199359
Fubp3	-1.15277	0.0170033
Arl16	-1.1529	0.0112177
Mettl5	-1.15293	0.0184373
Adamts2	-1.15306	0.0255716
Zswim7	-1.15309	0.0223638
Bbs4	-1.15326	0.0209354
Stk10	-1.15326	0.0012901
Zfp708	-1.15341	0.033566
Pex11b	-1.15349	0.0271484
Nudt8	-1.1537	0.00681384
Pik3r2	-1.15379	0.0279711
Pcdhga12	-1.154	0.0319441
Camta2	-1.15427	0.0159168
Cdc42se1	-1.1547	0.0455293
Cnpy2	-1.15484	0.0372914
Kat8	-1.15505	0.0158343
Srpk2	-1.15541	0.00800986
Lrp4	-1.15557	0.0340425
Cluap1	-1.1556	0.0170155
Dhx57	-1.15571	0.00448272
Dcp1b	-1.15594	0.0238994
Gm16229	-1.15622	0.0279613
Srr	-1.15631	0.0101465
Zfp444	-1.1566	0.00424729
Bms1	-1.15723	0.0055774
Raver1	-1.15765	0.0435878
Rhobtb3	-1.15785	0.0399503
Mllt6	-1.158	0.0324551
Frs3	-1.15826	0.0457059
Impdh2	-1.15841	0.031125
Cpne1	-1.15845	0.0448831
Fuz	-1.15954	0.0170902
Fmr1	-1.15964	0.00725529
Gm37397	-1.16052	0.00909416
Map3k5	-1.16061	0.0176176
Ahsa2	-1.1608	0.00562758
Setd1a	-1.16096	0.0419091
4930579G18Rik	-1.1611	0.0250691
Coq7	-1.16135	0.0253828
Irf5	-1.16145	0.0398426
Apip	-1.16161	0.0221182
Atf5	-1.16225	0.0193925
Txnl4b	-1.16241	0.0311288
Kdm4b	-1.1629	0.0425521
Phf21a	-1.16325	0.0122213
Vma21	-1.16375	0.0158676
Arhgef18	-1.16378	0.00885721
Gorasp1	-1.16387	0.0319435
Pabpc1	-1.16397	0.00604695
Eme2	-1.16414	0.0445998
Zc3h4	-1.16515	0.0211083
Whsc1l1	-1.16518	0.0370455
Zfp970	-1.16564	0.0118078
Tspan4	-1.1664	0.0311388
Csnk2b	-1.16646	0.0269551
Srcap	-1.16661	0.0259465
Pcbp4	-1.16704	0.0139966
H2-K1	-1.16707	0.0468198
Zfp146	-1.1671	0.025082
1700007J10Rik	-1.16735	0.00290837
Toe1	-1.16757	0.00823195
Nxpe4	-1.16764	0.0309644
Loxl1	-1.16774	0.00637116
Creld1	-1.16798	0.0161058
Gm17344	-1.16799	0.0204192
Gm15884	-1.16854	0.041707
BC003331	-1.1687	0.0363104
Cand1	-1.16873	0.0282546
Arf4	-1.169	0.00855867
Mettl3	-1.16959	0.0239153
Stoml1	-1.1696	0.018528
Wdr70	-1.1698	0.0220953
Gna12	-1.17023	0.0104419
RP23-23P9.5	-1.17067	0.0247411
Sirt3	-1.17085	0.0257398
Lbh	-1.17104	0.0108815
Txndc15	-1.17174	0.0111217
Scnm1	-1.17195	0.0191276
Mcrs1	-1.17195	0.0271567
Mtch2	-1.17241	0.015851
Smc2	-1.17268	0.0496924
Ints2	-1.17271	0.011472
Sergef	-1.17309	0.000912389
Hmg20a	-1.17319	0.0274675
1110032A03Rik	-1.17347	0.0337267
U2af2	-1.17363	0.00801782
Fgfr3	-1.17425	0.0325376
Gm6254	-1.1744	0.0162099
Cdc23	-1.17442	0.00187102
Trp53bp1	-1.17443	0.00584803
0610012G03Rik	-1.17445	0.0281399
Exosc4	-1.1745	0.0362636
Trim68	-1.17454	0.0208012
Zfp593	-1.17516	0.0448036
Zfp217	-1.17529	0.0447527
Kansl1l	-1.1756	0.0414087
Nans	-1.17562	0.00618085
Shc4	-1.17578	0.000329448
Fmnl3	-1.17596	0.0108721
Hmbox1	-1.17602	0.0249274
Ankrd11	-1.17662	0.0203926
Dnal1	-1.17698	0.0248185
Mief2	-1.17701	0.010883
Slc44a1	-1.1771	0.018815
Atxn7l3	-1.17734	0.00106569
Necap2	-1.17755	0.00536375
Aimp1	-1.17786	0.0235244
E130218I03Rik	-1.17814	0.0449174
Fam198b	-1.17818	0.019283
Lyst	-1.17885	0.0274231
Picalm	-1.179	0.0430647
Wrap73	-1.17902	0.032675
Uckl1	-1.17915	0.0221553
Gtpbp6	-1.17923	0.00086183
Rnf213	-1.17948	0.00570681
Baz2a	-1.1795	0.0173665
Adal	-1.18016	0.0157463
Lyar	-1.18077	0.0169903
H2-D1	-1.18097	0.0376564
Tmem242	-1.18187	0.0283185
Gm44616	-1.18208	0.00991411
Mdn1	-1.18214	0.0201932
Gm43302	-1.18226	0.0203354
Etfb	-1.18314	0.00991652
Ppie	-1.18331	0.0206187
Cd3eap	-1.18337	0.0234574
Crtap	-1.18356	0.0319924
Zfp318	-1.18375	0.0111154
Sephs1	-1.18418	0.0263905
Pnkd	-1.18445	0.0196034
Hivep2	-1.18445	0.0139331
Slco5a1	-1.18449	0.0176445
Fam65a	-1.18471	0.0469787
Coa3	-1.1848	0.0212779
Diaph2	-1.185	0.00384513
Uqcrb	-1.18511	0.0460175
Nosip	-1.18536	0.0117903
Dnlz	-1.18544	0.00899433
Emid1	-1.18544	0.0124011
Ppt1	-1.18582	0.0159087
Tor1b	-1.18584	0.00739315
Scd2	-1.18591	0.0241271
Fcgrt	-1.18629	0.0116223
A330069E16Rik	-1.18641	0.0324843
Znrd1	-1.18674	0.0345873
Med20	-1.18689	0.0215195
Myl6b	-1.18737	0.0349005
Gnaq	-1.18743	0.0276183
Kctd15	-1.18786	0.0242717
Ndufb9	-1.18803	0.0104821
Naa15	-1.18824	0.0239121
Cd81	-1.18825	0.0230359
Polr2g	-1.18835	0.0422966
Sec11c	-1.18877	0.0255731
Tmem120b	-1.18897	0.0186408
Psmg1	-1.18912	0.0143843
Aebp1	-1.18935	0.0203598
Ndfip2	-1.18943	0.0258921
Gphn	-1.18966	0.0132034
Gm27406	-1.1898	0.0457699
Anapc2	-1.18994	0.014874
Aldh7a1	-1.19018	0.00853207
Fam168b	-1.19026	0.00702507
Nuak1	-1.19028	0.00546668
Ing4	-1.19058	0.0229762
Cep164	-1.19065	0.0153221
Zc3h13	-1.1909	0.00146212
Mphosph9	-1.19173	0.0210085
Fis1	-1.19205	0.0288192
Mrps6	-1.19256	0.0283527
Atxn3	-1.19264	0.0401238
Dhx35	-1.19316	0.0463309
Gak	-1.1937	0.0467727
Tmem260	-1.1942	0.0255762
1700021J08Rik	-1.19465	0.0398828
Slc25a35	-1.19487	0.0175798
Focad	-1.19498	0.0249265
Fam92a	-1.19514	0.00361542
Ubtf	-1.19567	0.00543679
Cops3	-1.19591	0.0297501
Atraid	-1.19645	0.016801
Srebf1	-1.19648	0.019918
Rad51	-1.1965	0.00693933
Gm13370	-1.19665	0.0294708
Vamp4	-1.19668	0.000159699
Sipa1l3	-1.1967	0.0326652
Cmtm6	-1.19682	0.0034761
Pex10	-1.1972	0.00857007
Necap1	-1.1972	0.00806275
Prex1	-1.19744	0.0308441
Tmem258	-1.1978	0.0263647
Eid1	-1.19781	4.33661e-05
Cct8	-1.19789	0.0214797
Tbx3	-1.19811	0.00358815
Mtrf1l	-1.1982	0.00953692
Pou2f1	-1.19827	0.0229821
Chd4	-1.19868	0.00396317
Ccdc17	-1.19872	0.0280382
Dynlrb1	-1.19944	0.00867408
Txnl4a	-1.1996	0.0157544
Rab9	-1.20017	0.0337959
Cyfip1	-1.20048	0.002774
Slc29a1	-1.20095	0.00739606
Hsp90b1	-1.20098	0.00603362
Cipc	-1.20132	0.026593
Prickle1	-1.20135	0.0317585
Gramd4	-1.2017	0.0295599
Vrk3	-1.20242	0.0160412
BC005624	-1.203	0.00528293
Brwd1	-1.20312	0.00437748
Sprtn	-1.20375	0.0445474
Erp44	-1.20408	0.0229363
Mrpl27	-1.20412	0.011599
Tmpo	-1.20458	0.0125356
Elp5	-1.20489	0.0149545
Abhd18	-1.20506	0.00471421
Arfgap3	-1.20507	0.0472746
Vrk2	-1.20518	0.00952505
Zfp768	-1.20537	0.0351617
2010320M18Rik	-1.20598	0.0340806
Pdzd2	-1.20637	0.00697925
Aes	-1.20654	0.0231747
Pex1	-1.20689	0.025214
Naa38	-1.20714	0.0275895
B330016D10Rik	-1.20739	0.0477852
Notch3	-1.20757	0.016533
Rab6b	-1.20767	0.0248701
Scamp2	-1.20772	0.034579
Mrm1	-1.20796	0.0250048
Tmem29	-1.20807	0.0253401
Cdipt	-1.20818	0.0146768
Ppp1r11	-1.20833	0.0477022
Fam120b	-1.20889	0.0185341
Dcp1a	-1.20911	0.0446057
Ndufaf3	-1.20913	0.00731036
Dynlt1b	-1.20926	0.0193279
Incenp	-1.20932	0.0323096
Nol12	-1.20938	0.018942
Morc3	-1.20982	0.00669554
Gm12059	-1.20999	0.0190095
Vps25	-1.21005	0.0255289
Cuedc2	-1.21077	0.00941635
Nufip1	-1.21083	0.0445132
Ubqln4	-1.21114	0.016566
Wdr75	-1.21132	0.0225184
Ankfy1	-1.21175	0.00250314
Gm11457	-1.2119	0.0439581
Arhgap11a	-1.21209	0.0230063
Guk1	-1.21304	0.00518623
Anapc7	-1.21365	0.0197241
Rftn1	-1.21511	0.013462
Peg13	-1.21589	0.0282067
Rdh13	-1.21612	0.0383693
Podxl	-1.21637	0.00944545
Cox7a2l	-1.21679	0.0170315
Rfc2	-1.21722	0.0116871
Ethe1	-1.21738	0.0236972
Snx19	-1.21742	0.0149412
Ube2w	-1.21745	0.000703253
Gpat4	-1.21751	0.00981611
Nemf	-1.21759	0.0106971
Tppp3	-1.21786	0.00475271
Gins2	-1.21791	0.0299817
Zbtb49	-1.21872	0.00463444
Coq4	-1.2188	0.0127706
Cbl	-1.21925	0.0244002
Ddx59	-1.21945	0.0228981
Sbf1	-1.21983	0.0135713
Limd1	-1.22031	0.0115618
Cnih4	-1.22033	0.0117087
Htra2	-1.22049	0.00986901
Ppp3ca	-1.22083	0.0145274
Sugt1	-1.22098	0.0165212
Slc9a8	-1.22123	0.0110249
Slc44a2	-1.22132	0.0201034
Gas8	-1.22146	0.00499664
Mid2	-1.22159	0.00865877
Ankmy2	-1.22185	0.0108163
Cept1	-1.222	0.0242508
Mogs	-1.22204	0.0174663
Tra2b	-1.2221	0.00607181
Thbd	-1.22229	0.0311319
Sirt1	-1.22286	0.0208562
Mrpl19	-1.22307	0.0226558
Poc1a	-1.2234	0.0384301
A230072C01Rik	-1.22354	0.0387858
Mtif2	-1.22386	0.00838997
Gm45233	-1.22388	0.00834434
Atg4c	-1.22415	0.0124342
Tbc1d32	-1.22441	0.0338129
Ifih1	-1.22447	0.033186
Sat2	-1.22456	0.0483706
Appl1	-1.22473	0.00586244
Pot1a	-1.22477	0.022494
2610306O10Rik	-1.22491	0.0138474
Pak2	-1.22496	0.0135293
Phip	-1.2258	0.0310647
Tagap1	-1.22606	0.0124137
Nemp1	-1.22642	0.0238544
Mon1a	-1.22644	0.00495454
Cggbp1	-1.22652	0.00395909
Fbxl3	-1.22668	0.0202803
Gm45315	-1.22722	0.00886458
Farp2	-1.22739	0.045156
Ccne2	-1.22789	0.0255265
Bak1	-1.22793	0.0190537
2610044O15Rik8	-1.22801	0.0183585
Copg1	-1.22836	0.0295042
Ephx1	-1.22839	0.00998498
Fbxl18	-1.22862	0.0133432
Hnrnpd	-1.22882	0.00512996
Cnp	-1.22885	0.00690647
Camk2g	-1.22897	0.0190983
Aldoa	-1.2293	0.0238834
Zdhhc18	-1.22958	0.0168969
Prdm16	-1.22963	0.0225591
Phtf1	-1.23003	0.001276
Htt	-1.23015	0.0141025
Ndufa7	-1.23059	0.0432527
Snx21	-1.2309	0.0259251
Faf2	-1.23102	0.0134118
Lrsam1	-1.23114	0.0126357
Tpst2	-1.23136	0.0296313
Mphosph6	-1.23152	0.0121109
Cd2bp2	-1.23164	0.0158968
Lnx2	-1.23182	0.044702
Gstk1	-1.23195	0.0407103
Lsg1	-1.23198	0.0297713
Ppwd1	-1.23241	0.0144616
Ddx28	-1.23256	0.0277005
Sart1	-1.23264	0.0300387
Tmed1	-1.23264	0.0303153
Creb1	-1.23273	0.0029872
Rpl21-ps15	-1.23274	0.022349
Tsfm	-1.23323	0.00873077
Snx9	-1.23333	0.00681713
Phf14	-1.23372	0.00544905
Adat3	-1.23421	0.030636
Hexa	-1.2347	0.0165103
Mtfp1	-1.23472	0.0142441
Nfe2l2	-1.23494	0.034338
Trip11	-1.23501	0.009719
Wrb	-1.2351	0.0304707
Tesk2	-1.23511	0.00664145
Ahcyl1	-1.23512	0.0100222
Selenoh	-1.23515	0.0152221
Slc20a2	-1.23531	0.0263633
Zfp574	-1.2357	0.0300096
Kmt2e	-1.23583	0.0379203
Hn1	-1.2359	0.0315666
Ccdc85b	-1.23619	0.013699
Ccdc61	-1.23661	0.0177656
Myo7a	-1.23718	0.018551
Deb1	-1.23735	0.0162846
Dnttip1	-1.2378	0.0455444
Prkag2	-1.23786	0.000800758
Setd5	-1.23793	0.0230709
H13	-1.23831	0.0301407
Gm26631	-1.23839	0.0229912
Grb10	-1.23848	0.0196296
Nae1	-1.23893	0.0126187
E230029C05Rik	-1.23923	0.0355402
Bsg	-1.23931	0.0182389
Mettl8	-1.23937	0.0108819
Psmd1	-1.23955	0.0140932
Efr3a	-1.23962	0.0128968
Ranbp10	-1.24009	0.0315083
Cdpf1	-1.24015	0.0301292
Tchp	-1.24038	0.0261257
Cnot6	-1.24039	0.0248912
Mrpl35	-1.24045	0.0104975
Gbp6	-1.24057	0.0107434
Get4	-1.24098	0.0257834
Gucy1b3	-1.24111	0.0137834
Med19	-1.24126	0.0122284
Eif3l	-1.24215	0.00618568
Mat2a	-1.24222	0.0161668
Ptpn2	-1.24282	0.0170998
Wdr59	-1.24309	0.00347445
Eif1b	-1.24338	0.0389426
Thada	-1.24348	0.00362928
Gm14261	-1.24361	0.0477093
Fam32a	-1.24385	0.00587762
Peli1	-1.24391	0.00186096
Ezh2	-1.24395	0.00823693
Senp8	-1.24425	0.0365452
Snx18	-1.24458	0.020073
Smim20	-1.24474	0.0137878
Ears2	-1.24486	0.0259836
Hebp1	-1.2452	0.0336665
Egln2	-1.24532	0.00496543
Atg13	-1.24568	0.0128612
Minos1	-1.24573	0.0479477
Vars	-1.24583	0.0300388
Myo19	-1.24601	0.028656
Wdr19	-1.2468	0.0196637
Cav1	-1.24705	0.00803958
Cbr1	-1.24723	0.0373256
Ehmt2	-1.24764	0.010071
Nat9	-1.24767	0.0376326
Scamp4	-1.24791	0.0276288
Patz1	-1.24805	0.0401335
Cdk5rap2	-1.24825	0.00234925
1110038F14Rik	-1.24834	0.00604091
Fli1	-1.2487	0.030948
Slc12a7	-1.249	0.0326997
Tfeb	-1.2495	0.0180639
Zfp292	-1.24951	0.00417299
Ryr1	-1.24963	0.0147839
Srxn1	-1.24991	0.00630553
Prrt2	-1.24998	0.0403459
Ppp1r35	-1.25002	0.0164634
Atp6ap1	-1.25009	0.0152598
Zc2hc1a	-1.25026	0.00675851
Ivd	-1.2508	0.0115688
4930473A02Rik	-1.2508	0.0202449
Gm44101	-1.25094	0.0113863
Rcor1	-1.25098	0.00861644
Zfp759	-1.25115	0.0256073
Spry1	-1.25129	0.0345011
Tonsl	-1.2514	0.0121212
Akap7	-1.25153	0.00336828
Rab11fip3	-1.25154	0.017096
Rpl7	-1.25162	0.0257134
RP23-401L9.4	-1.25194	0.0209187
Spty2d1	-1.25224	0.00557686
Rgma	-1.25245	0.0319275
Rhot1	-1.25364	0.0158009
Golga7b	-1.25372	0.0171907
Sf3b6	-1.25428	0.00917897
Fbxw5	-1.25448	0.00963057
Ptbp2	-1.25459	0.0260579
Iscu	-1.2546	0.0406124
Taf6	-1.25461	0.00626753
Gm32200	-1.25471	0.0490444
Rnf20	-1.25528	0.00228708
Gm12841	-1.25594	0.0144166
Gm45437	-1.25606	0.0149171
Ift43	-1.25621	0.00775173
Coq3	-1.25641	0.0192841
Pms1	-1.25663	0.00714954
Gm16364	-1.2568	0.0278798
Rnf139	-1.25682	0.0104147
Twistnb	-1.25683	0.0224213
Ddx51	-1.25698	0.0382466
Exosc2	-1.25726	0.0107227
Pias1	-1.2573	0.01298
Tom1l2	-1.25758	0.0290416
Tmod3	-1.25761	0.00304051
Gm26896	-1.25811	0.00868544
Mien1	-1.25838	0.0167829
Wdr24	-1.25884	0.00925489
Epb41l4b	-1.25902	0.0408623
Tmem159	-1.25937	0.0209761
Gm12097	-1.2594	0.0283982
Med4	-1.25949	0.00420596
Ccdc9	-1.25984	0.0323897
Hoxa4	-1.25998	0.0219901
Yipf6	-1.25999	0.0178625
Zeb1	-1.26021	0.0034974
Rbak	-1.26057	0.0388844
Tmem263	-1.2607	0.0118028
Ppp1r8	-1.26096	0.0060639
Gm28557	-1.26164	0.0145835
Zfp24	-1.26169	0.0106169
Arhgef7	-1.26217	0.0135957
Cep44	-1.26219	0.0382256
Gpank1	-1.26238	0.00490769
2310061I04Rik	-1.26248	0.00645369
Nup54	-1.26312	0.0191879
Crtc3	-1.26313	0.0124082
2410015M20Rik	-1.26315	0.0221097
9930104L06Rik	-1.26323	0.0289195
Ddx50	-1.26329	0.0024231
Arhgap4	-1.26332	0.0189206
Mark2	-1.2634	0.00995943
Gm19412	-1.26343	0.0219396
Nme6	-1.26362	0.00942991
Slc35a3	-1.26368	0.0320235
Gm26840	-1.26386	0.00256833
Pip5k1c	-1.26388	0.0017033
Ntan1	-1.26389	0.0197876
Sparc	-1.26435	0.00761608
Zfp384	-1.26448	0.0150633
Gstz1	-1.26448	0.0159131
Pik3c3	-1.26459	0.00404593
Rnf123	-1.2646	0.0166185
Dnaja1	-1.26472	0.0178771
Cstf3	-1.26519	0.0021619
Ntng2	-1.26521	0.0117208
Ncln	-1.26562	0.0133795
Atad3a	-1.26566	0.0159354
Gm29170	-1.26578	0.0138745
Ddx39	-1.26612	0.00590986
Ptpra	-1.26645	0.0145467
Krit1	-1.26649	0.0109134
Gabpb1	-1.26663	0.0115931
Ppp1r13b	-1.26665	0.00293485
Hook2	-1.26666	0.0257768
Arfgap1	-1.26699	0.00303071
Chfr	-1.26704	0.02684
Pip5k1a	-1.26705	0.0126468
Rmdn3	-1.26706	0.0176074
Rnf167	-1.26727	0.030101
Ccdc58	-1.26749	0.0180802
Tmem261	-1.26762	0.0157011
Tatdn3	-1.26857	0.0176248
Cdc16	-1.26859	0.00409305
Upf1	-1.26866	0.0109806
Rabif	-1.26885	0.0151383
Gypc	-1.2689	0.0192925
Gdi1	-1.26896	0.00888488
Abi3bp	-1.26898	0.000633076
Gm38162	-1.26931	0.0209394
Ttyh3	-1.2694	0.0140792
Gnb5	-1.2698	0.0168296
Slc2a8	-1.26986	0.0488744
Ankhd1	-1.2699	0.00335038
Gm20696	-1.27021	0.0299541
Cox10	-1.27061	0.0286941
Tti1	-1.27079	0.0388367
Gm20427	-1.271	0.00505266
Zfp870	-1.27106	0.0287009
Rpl15	-1.27106	0.0217974
Orai3	-1.2713	0.0113099
Commd7	-1.27131	0.0103107
Papd4	-1.27149	0.0350726
Ube2t	-1.27157	0.030333
Timm13	-1.2717	0.010914
Rbm41	-1.27171	0.0169014
Puf60	-1.27218	0.0064592
Hmgn1	-1.27223	0.000178941
Blcap	-1.27257	0.0130336
Nfatc2	-1.2729	0.0273435
Nsmce2	-1.27323	0.0330307
Mrpl57	-1.27344	0.00874753
Gnao1	-1.27345	0.0102167
Arpp19	-1.27352	0.0156007
Phc3	-1.2743	0.0149097
Ikbip	-1.27431	0.00744832
C87436	-1.27463	0.0426938
Tmem222	-1.27466	0.0348848
Gm38077	-1.2748	0.0310139
Ankrd13a	-1.27485	0.0153504
Zfp30	-1.27527	0.0266375
Xpo1	-1.27551	0.00458115
Socs5	-1.27562	0.0133434
Recql5	-1.276	0.0442486
Tram1	-1.27604	0.00538039
Plekha8	-1.2764	0.0121759
Mamdc4	-1.27688	0.00984951
Eif2ak4	-1.27695	0.034231
Gigyf2	-1.27736	0.00869707
Tek	-1.27749	0.0111151
Rbfox2	-1.2775	0.0178788
Denr	-1.27769	0.0119675
Phb2	-1.2777	0.0320403
Ppig	-1.27787	0.0172891
Lztfl1	-1.2779	0.00213594
Popdc3	-1.27814	0.0114149
Anapc16	-1.27824	0.018183
Zfp935	-1.27863	0.0253848
Rnasek	-1.27872	0.0211061
Gpr19	-1.27873	0.0382472
Bcl9	-1.27877	0.0278167
Wipi2	-1.27921	0.0313393
Slc46a3	-1.27953	0.0222082
Tulp3	-1.27966	0.0191822
Klhl18	-1.27977	0.00628737
Zbtb46	-1.27983	0.0053922
Dhfr	-1.27998	0.0335208
Col4a2	-1.28065	0.0385709
Fuom	-1.28113	0.0217749
Ski	-1.28147	0.00104913
Lactb2	-1.28192	0.00850658
Carm1	-1.28195	0.0132545
Rab3gap2	-1.282	0.0139913
Cbfa2t3	-1.28203	0.0203274
Tm2d3	-1.28247	0.00347539
Unc45b	-1.28268	0.0101463
Ttl	-1.28285	0.0210329
Phf3	-1.28321	0.0213428
Wbscr22	-1.28332	0.0186953
Gm8894	-1.28337	0.0365502
Gltscr2	-1.28352	0.00106166
Mbnl1	-1.28376	0.0130428
Naa20	-1.28405	0.00739866
Mysm1	-1.28434	0.0183897
Lpcat1	-1.28465	0.021884
Gm12439	-1.28472	0.0386025
Trit1	-1.28478	0.0245475
Mrpl21	-1.28486	0.031805
Zfp867	-1.28492	0.0364115
Zfp207	-1.28494	0.0195789
Pfkfb1	-1.28514	0.0179175
Lrrc14	-1.28534	0.0321647
Vac14	-1.28557	0.00996721
Tead4	-1.28577	0.0153493
Serpinb1a	-1.28585	0.00935725
Gpalpp1	-1.28597	0.00407757
Msn	-1.28609	0.00295463
Anapc1	-1.28633	0.00114201
Pmp22	-1.28652	0.0305601
Clcn4	-1.28669	0.0144021
Tmem30a	-1.28684	0.0179059
Ets1	-1.28724	0.00439495
Pik3cd	-1.28753	0.0358474
Syt3	-1.28767	0.0227558
Synpo2l	-1.288	0.0179076
Cd44	-1.28805	0.00132383
Gtpbp2	-1.28813	0.0217448
Mtmr10	-1.28818	0.0102002
Cyth2	-1.28838	0.0116274
Ppp1r9b	-1.2886	0.000725047
Mtss1	-1.28889	0.0276033
A630052C17Rik	-1.28896	0.048564
A430105I19Rik	-1.28922	0.0378581
Srp72	-1.29014	0.00721718
Dand5	-1.29079	0.0191239
Tdp1	-1.29147	0.0313468
Eefsec	-1.29164	0.0250171
Tmem167	-1.29204	0.0145019
Mrpl13	-1.29219	0.0135006
Arid1a	-1.29231	0.0233372
Aco1	-1.29232	0.0246586
Tmem63b	-1.2927	0.0110448
Mrpl30	-1.29281	0.0112521
6430571L13Rik	-1.29284	0.0252877
Top1mt	-1.29308	0.00557014
Magoh	-1.29317	0.00469274
Fam69a	-1.2933	0.0105783
Zmym2	-1.29337	0.00428778
Wnk2	-1.29345	0.0331765
Bricd5	-1.2937	0.00807014
4931406P16Rik	-1.29377	0.0178155
Acvr2a	-1.29436	0.0102493
Ppp4c	-1.29451	0.00569367
Sypl2	-1.29527	0.0338201
Cfdp1	-1.29549	0.00184236
Ddx6	-1.29561	0.0105152
Pdcd5-ps	-1.29586	0.0432817
Hmgxb3	-1.29599	0.0172886
Gm12353	-1.29613	0.0225696
Trim65	-1.29718	0.0052522
Pfdn1	-1.2972	0.017198
Smarcd1	-1.29753	0.0204969
Gm14306	-1.29769	0.0433196
Zfp60	-1.29776	0.00846045
Elf2	-1.29819	0.0100001
Stx3	-1.29821	0.0251717
Gnpda1	-1.29829	0.0406781
Ddhd2	-1.29862	0.0420003
Tnks1bp1	-1.29895	0.00290812
RP24-302M13.5	-1.29916	0.0122944
Ctsc	-1.29916	0.0194672
Malsu1	-1.29922	0.0111797
Gm14760	-1.29943	0.0396201
Zkscan8	-1.29946	0.0416309
Aasdh	-1.29964	0.0319236
Yars	-1.29965	0.0161954
Cdk17	-1.2997	0.00145937
Dpf2	-1.29971	0.0240935
Taf6l	-1.29981	0.0317503
Ahctf1	-1.30025	0.00829559
Haus6	-1.30042	0.00765399
Prr13	-1.30044	0.010646
Mkl1	-1.30047	0.0418187
Dusp7	-1.30051	0.0385679
Ptcd3	-1.30062	0.00272128
Mycbp2	-1.30082	0.00280464
Gm43720	-1.301	0.0101675
H2-Q6	-1.30106	0.0109004
Rai14	-1.30107	0.0156459
Tmem60	-1.30131	0.0089826
Gm16740	-1.3014	0.0140161
Slc39a1	-1.30154	0.005773
1190007I07Rik	-1.30208	0.0368168
Zfp865	-1.30231	0.049411
Stox2	-1.30235	0.0148993
Ict1os	-1.30321	0.0101674
Per3	-1.30321	0.018082
Eid2	-1.30326	0.0285825
Fam135a	-1.30328	0.00452588
Ncbp1	-1.3035	0.0113953
Itfg2	-1.3044	0.0471752
Zfp84	-1.30449	0.0351332
Ccdc171	-1.30458	0.00386031
Vasp	-1.30494	0.0111069
Jkamp	-1.30501	0.00605025
Med23	-1.30503	0.0462073
Rpa2	-1.30517	0.011784
Zbtb11	-1.30547	0.00892288
Mras	-1.30549	0.0186684
Zfp825	-1.30555	0.00908589
Ssh1	-1.30595	0.00533483
Magix	-1.30598	0.0225798
Wdr41	-1.30652	0.0134212
Plekhm1	-1.30657	0.00784625
Dnajc17	-1.30663	0.0122477
Rmdn1	-1.30683	0.0202087
Pias2	-1.30733	0.0118269
Ctbs	-1.30751	0.010226
Zfp27	-1.30758	0.0129288
Atf7ip	-1.30764	0.00879851
Ryk	-1.30815	0.0107867
Gm17200	-1.30821	0.0106685
Eif2ak3	-1.30831	0.0353862
Bace1	-1.30831	0.0102592
Lamtor1	-1.30891	0.0108925
Tnrc6a	-1.30937	0.0222937
Gas6	-1.30937	0.0459476
Naca	-1.30961	0.047888
Ankrd26	-1.30993	0.0152424
Arhgap17	-1.31028	0.00848099
Gm43738	-1.31072	0.0122576
Cpt1b	-1.31074	0.0170577
Tmed3	-1.31079	0.0077168
Lca5l	-1.31102	0.0345729
Elof1	-1.3115	0.031193
Srsf3	-1.31158	0.00989764
Arnt	-1.31162	0.00977516
Pcf11	-1.31311	0.0485519
Tmem143	-1.31324	0.0176393
Osgin2	-1.31373	0.00643116
Mical3	-1.31438	0.0458586
Zfp622	-1.31457	0.0119195
Ostc	-1.31463	0.0227826
Camk2a	-1.31467	0.0335814
Arf6	-1.31496	0.00197584
Hacd3	-1.31563	0.019997
Prdx2	-1.31583	0.0301968
Ccp110	-1.31601	0.00582717
Trmt6	-1.31623	0.00219592
Gm21992	-1.31672	0.00592986
Sgpp1	-1.31696	0.0117428
Ttll1	-1.31705	0.00637628
Emc1	-1.31767	0.021188
Uhrf2	-1.31774	0.0292754
Plekhm2	-1.31785	0.0162216
Aktip	-1.31788	0.00854802
Mydgf	-1.31807	0.00721548
Vps39	-1.31818	0.00566334
Ndufs6	-1.3193	0.00815123
Smarcc2	-1.31935	0.0146961
Wwtr1	-1.3196	0.00343938
4732491K20Rik	-1.31968	0.0079282
Nsrp1	-1.31985	0.00985914
Ccdc130	-1.32013	0.0496052
Slc22a23	-1.32015	0.0116915
Arhgef10l	-1.32025	0.0169071
Tas1r3	-1.32035	0.0436696
Agk	-1.32037	0.00392174
Hnrnpa3	-1.32042	0.011204
Nme1	-1.32077	0.00850596
Ndufc2	-1.32083	0.0116163
Gm10644	-1.32085	0.0136813
Phf21b	-1.3212	0.0228124
Ap2a1	-1.3213	0.01762
Fosl1	-1.32143	0.0278192
Tcf25	-1.32275	0.0150499
Zbtb9	-1.32332	0.00191063
Ankrd12	-1.32357	0.0140823
Abcd3	-1.32397	0.00784217
Cir1	-1.32427	0.0460941
Syvn1	-1.32451	0.0426991
Zfp13	-1.32469	0.00441216
Mmp15	-1.3247	0.0252209
Ttc32	-1.32489	0.00848919
Gatm	-1.32574	0.0213711
Ppp1r16b	-1.32585	0.0109838
Slc25a38	-1.3259	0.0253126
Frs2	-1.32612	0.0171595
Ift122	-1.32651	0.0106271
Elf4	-1.32666	0.0266314
Mapk12	-1.32681	0.00388641
Slc25a28	-1.32702	0.0365629
Chd9	-1.32708	0.0201473
Rcl1	-1.32774	0.0479649
Dmxl1	-1.32816	0.0318505
Pcnx4	-1.32817	0.0358599
BC030336	-1.32835	0.00854374
Pigp	-1.32857	0.0125047
Ndufs8	-1.32884	0.0361576
Myo5a	-1.32886	0.0312643
Gm12531	-1.32888	0.00502857
Camsap2	-1.32905	0.00191119
Rab31	-1.32935	0.00555707
Polrmt	-1.32935	0.0193979
Pecam1	-1.32943	0.0390576
Ythdc1	-1.32961	0.00397219
Cwf19l1	-1.32964	0.0190451
Iqsec2	-1.32994	0.00147379
9030624J02Rik	-1.33082	0.0138812
Serinc3	-1.33121	0.0248838
Eftud2	-1.33143	0.00563426
Gm15387	-1.33188	0.00651556
Zranb3	-1.33207	0.00986861
Senp3	-1.33208	0.0167199
Cgrrf1	-1.33219	0.0075019
Gbp7	-1.33275	0.00575787
Calcrl	-1.33287	0.0385913
Mettl13	-1.33293	0.0177302
Chchd1	-1.33314	0.0127247
Map3k2	-1.33334	0.000625446
RP24-93F18.2	-1.33418	0.0269102
Prpf4b	-1.33462	0.0108754
Dhdds	-1.33463	0.0155255
B4gat1	-1.33479	0.0221505
Rps3	-1.33484	0.0137363
Nipa1	-1.33518	0.00387804
1500015A07Rik	-1.33529	0.0020647
Phyh	-1.33543	0.00908908
Hsbp1	-1.33583	0.00655719
Pi4ka	-1.33614	0.00948727
Macf1	-1.33622	0.000903072
Hikeshi	-1.33622	0.0296046
Trp53rka	-1.33636	0.0110118
Crym	-1.33641	0.0222913
B3gnt8	-1.33652	0.0241608
Pik3ca	-1.33704	0.0104992
2810013P06Rik	-1.33707	0.0147308
Rnaset2a	-1.33751	0.00640312
Cnot6l	-1.33757	0.00414139
Stxbp5	-1.33778	0.0152882
Gm43802	-1.33783	0.0096149
Cdk2ap1	-1.33799	0.00581802
Hectd3	-1.33824	0.0300126
2310035C23Rik	-1.33831	0.0213564
Zscan22	-1.33835	0.0169031
Cnot2	-1.33837	0.00689772
Ranbp3	-1.33849	0.00754165
Adnp	-1.3385	0.0060494
Psme1	-1.33858	0.00046455
Chd6	-1.33865	0.0275074
Ehmt1	-1.33888	0.00918406
Ece1	-1.33946	0.00776505
Senp1	-1.33959	0.00684343
Asb13	-1.33986	0.0136588
6820431F20Rik	-1.34029	0.0352444
Sft2d2	-1.34038	0.00212716
Sh3bp5l	-1.34053	0.00628608
Fer1l5	-1.34113	0.0205106
Cenpo	-1.34129	0.0251239
Ell2	-1.3415	0.0392672
Aagab	-1.34178	0.0119643
Zcchc14	-1.342	0.0379005
Med15	-1.34204	0.0379644
Tpt1-ps3	-1.34216	0.0153531
Mrpl11	-1.3422	0.00901364
Cr1l	-1.34256	0.0128954
Six4	-1.34289	0.0295773
Snhg14	-1.34296	0.0113014
Psph	-1.34313	0.0129235
Cdc42bpa	-1.34315	0.00355357
Gm21988	-1.34315	0.0155666
Lysmd1	-1.34337	0.00771881
Tmem136	-1.3434	0.0118962
Ube2b	-1.34393	0.00640187
Gm37240	-1.34423	0.00521329
Tnfaip3	-1.34426	0.0209735
Tmem246	-1.34441	0.00848462
Cops5	-1.34445	0.0136093
Psma2	-1.34465	0.0133838
Ccpg1os	-1.3448	0.0138972
Rpl6	-1.34503	0.0175757
Elmsan1	-1.34522	0.0363283
Srprb	-1.34537	0.0203727
Asb8	-1.34543	0.0149994
Rictor	-1.34557	0.0198719
Gopc	-1.34573	0.00103348
Ctdnep1	-1.34674	0.0165474
Katnb1	-1.34686	0.00717727
Dyrk1b	-1.34691	0.0174649
Rc3h1	-1.34716	0.0179637
Strn	-1.34748	0.00062861
Cox5b	-1.34807	0.00686306
Tmem237	-1.3481	0.00766886
Nol9	-1.34826	0.00288577
Zscan20	-1.34887	0.0364849
Rnf114	-1.34902	0.00266841
9130401M01Rik	-1.34927	0.00397645
Wdr81	-1.34962	0.025733
Commd9	-1.35007	0.0100272
Wdhd1	-1.3508	0.013197
Ndnl2	-1.35083	0.0396614
Crot	-1.35094	0.0135458
Fam160b1	-1.35133	0.0286354
Zscan2	-1.35135	0.0331238
Grk2	-1.3516	0.00977758
Kras	-1.35161	0.00318221
Foxk2	-1.35172	0.00642461
Zfp958	-1.35194	0.0127245
Ska2	-1.35208	0.0308532
Gm20683	-1.35243	0.00942737
Prdm10	-1.3526	0.00576525
Ppfia1	-1.3526	0.0143641
Rfesd	-1.35315	0.0164068
Hoxc11	-1.35324	0.027801
Prdx5	-1.35373	0.0180462
Lsm12	-1.3546	0.0141289
Itpripl1	-1.35505	0.0484348
Tmem67	-1.3554	0.00861223
Exosc3	-1.35547	0.0150425
Zfp322a	-1.3567	0.0050019
Slc48a1	-1.357	0.0171242
Nsmce4a	-1.35703	0.0284804
Abi1	-1.3571	0.0274961
Sec24c	-1.35711	0.0157558
Gcn1l1	-1.3573	0.0124969
Ttc13	-1.35742	0.00318345
Fam134a	-1.35765	0.0262307
Gpkow	-1.35774	0.00673486
Smarcal1	-1.3581	0.00133425
Serhl	-1.35813	0.00337757
Gpatch11	-1.35847	0.00923192
Gal3st4	-1.35868	0.00590387
Cxcl12	-1.35875	0.00572786
Abhd17b	-1.35903	0.0105939
Cep295	-1.3595	0.000831264
Atf6b	-1.35987	0.0169581
Ndrg3	-1.3605	0.00631846
Kctd20	-1.36059	0.0190798
Gcat	-1.36074	0.0219012
Rbpj	-1.36086	0.00851156
Gpr146	-1.36143	0.0180753
Ccdc32	-1.3616	0.0338626
Olfm1	-1.362	0.0209731
Nat6	-1.36309	0.0121039
Psmc4	-1.36336	0.00260485
Gmfb	-1.36358	0.00768697
Mfge8	-1.36382	0.0375081
Oraov1	-1.36424	0.00135289
Ndufa12	-1.36425	0.0132617
Coasy	-1.36476	0.0294608
Lpp	-1.36494	0.00388985
2810425M01Rik	-1.36524	0.0163726
4930430F08Rik	-1.36525	0.0208451
Klhdc10	-1.36562	0.0253258
Ntf5	-1.36597	0.0203843
Zc3hc1	-1.36625	0.00887929
Fpgt	-1.36644	0.00855107
Smad1	-1.36647	0.0225291
Hist3h2a	-1.36652	0.0105373
Ceacam1	-1.36654	0.0203207
Mrpl14	-1.36702	0.0037844
Grhpr	-1.36713	0.0119747
Gm2260	-1.36725	0.0348612
Ttc19	-1.36767	0.00988978
Map3k11	-1.36785	0.0455082
Kif2a	-1.36805	0.00300318
Terf2	-1.36842	0.0108838
Tmem11	-1.36869	0.00747153
Apba3	-1.36896	0.00620656
6430562O15Rik	-1.36904	0.00383688
Lats1	-1.36976	0.00822129
Zkscan5	-1.36985	0.00971843
Sap18b	-1.36998	0.0221128
Cacna1a	-1.37008	0.00441845
Gm14295	-1.37013	0.0253986
Etohd2	-1.37013	0.0201735
Hfe2	-1.37048	0.0240748
Zhx3	-1.37063	0.00763453
Nfx1	-1.37097	0.00325462
Taf2	-1.37114	0.00440703
Zfp266	-1.37159	0.0127818
Zfpm1	-1.37172	0.00776107
Cycs	-1.3723	0.0111628
Mrps18c	-1.37246	0.00530465
Ints4	-1.37304	0.00524478
Gm20422	-1.37322	0.0277328
Gm10602	-1.37385	0.0274247
Gm16861	-1.37399	0.00535557
Gm26819	-1.37441	0.00685671
Gm28989	-1.37463	0.00240833
Erlin2	-1.37465	0.0240864
Phf12	-1.37484	0.0328006
Tmem116	-1.37488	0.000818688
Brwd3	-1.37565	0.0117503
Zbtb4	-1.37592	0.00191316
Thg1l	-1.37657	0.0204062
Mob1b	-1.37668	0.0173823
Fkbp15	-1.37688	0.0104378
Inpp5e	-1.37732	0.0197635
Spc24	-1.37736	0.0178811
Ube2d-ps	-1.3774	0.00340648
Hdac5	-1.37742	0.0113734
Mir7225	-1.3786	0.0326915
Miga1	-1.3792	0.00887145
Dnaaf2	-1.37921	0.00433646
Snrpb2	-1.37941	0.00682327
Mapre3	-1.37986	0.0056496
Ctnna1	-1.37987	0.0129899
Rrp1	-1.3799	0.018613
Pwp2	-1.38013	0.00617371
Jarid2	-1.38014	0.0271411
BC025920	-1.38031	0.00424647
Adrm1	-1.38046	0.0124496
Gvin1	-1.38056	0.0110115
Pir	-1.38057	0.0233588
Cope	-1.38084	0.017206
Rexo1	-1.38095	0.0289024
Pum3	-1.38111	0.00833977
Mrpl41	-1.38152	0.0150178
Heatr5a	-1.38173	0.00571463
Abce1	-1.38184	0.00410531
Pla2g6	-1.38188	0.00297815
Tsen54	-1.38191	0.000467019
Itpkb	-1.38201	0.00483212
Tmtc3	-1.3822	0.00870925
Gm12185	-1.38246	0.00280416
2610020C07Rik	-1.38265	0.000986851
Utp23	-1.38277	0.00915455
Gm43859	-1.38283	0.0251834
Capza1	-1.38374	0.00257324
Etv6	-1.38385	8.60379e-05
Adam10	-1.38405	0.0139717
Zfp521	-1.38406	0.011594
Cep63	-1.3841	0.00337229
Smtnl2	-1.3842	0.0151488
Grb14	-1.38441	0.028583
Trim45	-1.38487	0.00916833
Sfmbt1	-1.38495	0.00378134
Rabggtb	-1.38504	0.0245444
Tcea2	-1.38542	0.0321449
Mtmr4	-1.3856	0.026672
Apoa1bp	-1.38614	0.0043884
Tm9sf1	-1.38641	0.010244
Snrpa	-1.38656	0.00765127
Star	-1.38658	0.0215385
Cmtm4	-1.38677	0.0113067
Hmgcl	-1.3868	0.000937796
Nr2c2	-1.38699	0.0131813
Cnot11	-1.3872	0.011381
Zfp236	-1.38732	0.029239
Gpr155	-1.38738	0.0244663
Ccnd2	-1.38763	0.0037957
Adh5	-1.38775	0.0189391
Snrpe	-1.38825	0.0183241
Unc13a	-1.38829	0.0151842
Utp14b	-1.38844	0.0387802
0610030E20Rik	-1.38871	0.0259313
Pfdn2	-1.38871	0.0343901
Sema6d	-1.3888	0.00773417
Ndufv2	-1.38897	0.0111485
Zfp52	-1.38912	0.0341367
Zmiz2	-1.38918	0.0017402
Mier1	-1.38922	0.0143197
Cdk12	-1.38942	0.0084977
Shc1	-1.38952	0.0186556
Fbxo42	-1.3897	0.00578576
Cerk	-1.38981	0.0203036
Acbd6	-1.38994	0.0118521
Trmt10a	-1.39006	0.0254491
Ggps1	-1.3905	0.0195832
Kdm5b	-1.3906	0.0329116
Smyd1	-1.39096	0.0337626
Aimp2	-1.39099	0.022126
Actn1	-1.39114	0.0310259
Gm12352	-1.39118	0.00919049
Heg1	-1.39123	0.00287866
Usp39	-1.39125	0.00549914
Stk38l	-1.39172	0.0118882
Klhl2	-1.3921	0.0420206
Hmgxb4	-1.39228	0.00737352
Zfp64	-1.39242	0.00127722
Cebpz	-1.39355	0.0134384
Rhog	-1.39388	0.00674248
Gm12319	-1.39397	0.0384393
Gclm	-1.39417	0.0147803
Cd72	-1.39423	0.00744384
Reep6	-1.39425	0.00864998
Mb21d2	-1.39433	0.00660747
Fam222b	-1.39435	0.00802135
Bcl7c	-1.39444	0.0014066
Rps2	-1.39456	0.0372218
Lrrk2	-1.39472	0.00454814
Jmjd1c	-1.39562	0.0140977
Fbl	-1.39577	0.0169667
Rwdd2b	-1.39584	0.0046362
Fuca1	-1.39592	0.0129664
Nsun4	-1.39622	0.0259179
Mrpl36	-1.39638	0.0130058
Ddo	-1.39707	0.0118801
Tm4sf1	-1.39823	0.00824619
Trex1	-1.39827	0.00987812
Slc24a3	-1.39829	0.0365073
Usp7	-1.3984	0.00528209
Epb41	-1.39874	0.0161027
Heatr5b	-1.3991	0.0118049
Ggct	-1.39932	0.0063333
Ap3s2	-1.39932	0.0120807
Pik3r4	-1.39952	0.00716063
Cpsf3	-1.3997	0.0104541
Irak1	-1.40002	0.0130999
Selenof	-1.40019	0.00338709
Sulf1	-1.40023	0.0218611
Emc6	-1.40029	0.00528908
BC052040	-1.40034	0.0352834
Psenen	-1.40037	0.00718229
Gm20662	-1.40062	0.0301645
Rfx7	-1.40121	0.00985605
Gtf2f2	-1.40124	0.00684848
Rab33b	-1.4015	0.0187307
Zer1	-1.40171	0.0169123
Alg2	-1.40178	0.00297994
Glipr1	-1.40208	0.00815821
Map3k15	-1.40222	0.00648008
Tusc2	-1.40234	0.0128831
6330418K02Rik	-1.40267	0.0044255
Gm28374	-1.40272	0.0110719
Gm20518	-1.40291	0.0280216
Caap1	-1.40326	0.0175151
Ssr2	-1.40334	0.00879847
Fdps	-1.40344	0.0137152
Wdr45	-1.40355	0.0329677
R3hdm1	-1.40368	0.0133335
Atp6v0a1	-1.40381	0.00513505
A1bg	-1.40427	0.0151528
Gabpb2	-1.40427	0.00606152
Nlk	-1.40445	0.00155634
Hmgb1	-1.40449	0.000386973
Sap130	-1.40465	0.017334
Polr2k	-1.40471	0.0261332
Iqcc	-1.40473	0.00549181
Ino80d	-1.40493	0.0220862
Zfp960	-1.4051	0.048724
Gm17484	-1.40534	0.0203896
Wwc2	-1.40563	0.0415174
Zbtb24	-1.40576	0.00704536
Snrnp25	-1.40593	0.0356171
Hddc2	-1.40595	0.00286248
She	-1.40603	0.00792716
Gm6710	-1.40605	0.00546154
Zfp626	-1.40636	0.0250959
Zfp874b	-1.40644	0.0124073
Polr1a	-1.40648	0.0113854
Pdss1	-1.40653	0.00584107
Afap1l1	-1.40666	0.000329205
Mad2l2	-1.40708	0.0106014
Pxk	-1.40729	0.00864447
Samd4b	-1.40731	0.00289992
Mon1b	-1.40734	0.0299639
Secisbp2l	-1.40745	0.00457515
Itga4	-1.40763	0.0364645
Pdcd10	-1.40763	0.00427889
Atp5s	-1.4077	0.0160546
Papd7	-1.40949	0.0020576
Dgkd	-1.40953	0.0142637
Sort1	-1.40965	0.0201684
Rnf2	-1.40981	0.0099174
Cstf2	-1.40989	0.00867362
Cachd1	-1.40989	0.00578901
Pgap2	-1.41012	0.00557969
Slc30a2	-1.4104	0.00464542
Mcl1	-1.41138	0.00719569
Ywhab	-1.41183	0.0239325
Plpp7	-1.41215	0.0362249
Zfhx3	-1.41217	0.0144595
Thap1	-1.41256	0.0242336
Ublcp1	-1.41269	0.00658024
Mrps25	-1.41343	0.0110362
Slc35f6	-1.41361	0.0230379
Bzw1	-1.41367	0.0020276
Slc38a4	-1.41371	0.023927
Rcor3	-1.41385	0.0117153
Emg1	-1.41392	0.00465792
Gpatch1	-1.41418	0.00703147
Tbc1d8b	-1.41434	0.0297625
2310030G06Rik	-1.41434	0.0299012
H3f3a	-1.41498	0.0022628
Daglb	-1.41515	0.00796774
Bmp6	-1.4152	0.0380178
Pcgf1	-1.41529	0.00601756
Ccl25	-1.41541	0.0202584
Phpt1	-1.41569	0.00751193
Zbtb14	-1.41569	0.0135678
Gusb	-1.41587	0.0306281
Dusp3	-1.41693	0.0108535
Gpatch2	-1.4173	0.00610671
Mir568	-1.41766	0.022389
Mta2	-1.41776	0.0327164
Vps29	-1.41791	0.00352442
3830406C13Rik	-1.41807	0.00781926
Tpt1	-1.41844	0.0103163
1110037F02Rik	-1.41853	0.000722228
Myo9a	-1.41887	0.0217297
Fam89b	-1.41897	0.00185948
Icam2	-1.41899	0.0043695
Myo1c	-1.4192	0.0057193
Qsox1	-1.41931	0.0406556
Rab29	-1.4199	0.0193529
Gtf2h1	-1.42004	0.00250878
Slc29a3	-1.4202	0.0174759
Nedd4	-1.42021	0.00358713
Capn1	-1.42058	0.0135078
Lrp10	-1.42065	0.0121249
Dnm1l	-1.42089	0.0138289
2210016L21Rik	-1.42107	0.00186321
Gm44935	-1.42128	0.00615501
Zfp729a	-1.42145	0.0341968
Ankrd46	-1.42162	0.0306975
Rnf181	-1.4218	0.00612943
Fchsd2	-1.42221	0.00482266
Zfp189	-1.42246	0.0217597
Nmi	-1.42261	0.00179216
Gtpbp8	-1.42268	0.0184688
Fam8a1	-1.42269	0.0100948
Gtf2e2	-1.42289	0.0170648
Nup155	-1.42323	0.0108473
Rpap1	-1.42326	0.0204643
Rbck1	-1.42367	0.000627862
Dicer1	-1.4238	0.0082328
Hcn4	-1.42398	0.00564495
Sap30bp	-1.42399	0.00663286
Tfcp2	-1.42401	0.00524206
Srp19	-1.4244	0.00813546
Peak1	-1.4245	0.000376174
Pex13	-1.42451	0.0119949
Ccdc51	-1.42454	0.0177096
RP24-389J11.1	-1.42481	0.0211302
Rabl6	-1.42481	0.0027352
Cpox	-1.42524	0.0378994
Creb3l2	-1.42531	0.0132474
Eri3	-1.42562	0.00302149
Med10	-1.42563	0.00448992
Fut10	-1.42566	0.00502877
Strn3	-1.42578	0.0280087
Kif3b	-1.42587	0.00198123
Prmt1	-1.42628	0.0328875
Gbf1	-1.42696	0.00573527
Stat1	-1.42697	0.000307132
Nedd9	-1.42699	0.00042801
Jrkl	-1.42705	0.00604848
Rfxap	-1.4274	0.00211319
Pstk	-1.42743	0.0020007
Gpcpd1	-1.42759	0.0177475
Rtn3	-1.42764	0.0021548
Cog1	-1.42796	0.00818874
Gm15510	-1.42813	0.0179528
Vps9d1	-1.42834	0.00663896
Pdgfd	-1.42843	0.0389663
Stk25	-1.42861	0.00142064
Ing3	-1.42918	0.0191659
Hey1	-1.42923	0.0441931
Coq2	-1.42924	0.00270919
Heatr3	-1.42947	0.00873263
Armc6	-1.43033	0.0250977
Ube2j1	-1.43034	0.0135515
Mgat4a	-1.43047	0.0297938
Pou4f1	-1.43048	0.01709
Helb	-1.43076	0.00631338
Tk1	-1.43116	0.0115777
Cdc14b	-1.43121	0.0184299
Smim10l1	-1.43121	0.0185242
Ganc	-1.43135	0.00667026
Pqlc2	-1.43136	0.0208889
Cacna2d1	-1.43156	0.0218745
Kdm3a	-1.43157	0.0471543
Ggt7	-1.43167	0.029336
Plekhh1	-1.43171	0.0416268
Ndufa8	-1.43183	0.0132742
Ube2d2a	-1.43186	0.00131005
Kcnc3	-1.43225	0.0100693
Bbof1	-1.43226	0.00731111
Akr1e1	-1.43229	0.0023826
Atf7	-1.43239	0.00229949
Farsa	-1.43255	0.00982873
Elmo2	-1.43323	0.0168384
Inpp5b	-1.43344	0.0202238
Bcat2	-1.43399	0.00796044
Sf3b3	-1.434	0.0469515
Ptrf	-1.43414	0.00094168
Chchd2	-1.43423	0.00657135
Sacm1l	-1.43438	0.0151599
Ap1m1	-1.43447	0.0209994
Ttc28	-1.43454	0.00795447
Gm42928	-1.43461	0.022026
Ccnj	-1.43469	0.0240484
Rnf111	-1.43473	0.00491528
Vcpkmt	-1.43479	0.0085183
Sf3a3	-1.43492	0.00614565
D8Ertd738e	-1.43499	0.00243714
Ckap4	-1.43511	0.00828023
Jak2	-1.43513	0.00731341
Acss2	-1.43603	0.0251067
Trip4	-1.43604	0.00804195
H2-T24	-1.43617	0.000924698
Ube3a	-1.43627	0.0408234
Tnxb	-1.43627	0.0153217
Drap1	-1.43644	0.00676411
Rps19bp1	-1.43674	0.00836032
Utp11l	-1.43686	0.0132942
Mvk	-1.43705	0.0159674
Lrrc61	-1.43744	0.00977054
Poglut1	-1.43745	0.00810878
Myg1	-1.43786	0.0111672
Gm10076	-1.43807	0.0104932
Hnrnpdl	-1.43851	0.00575709
Zfp120	-1.43882	0.0158873
0610010K14Rik	-1.4389	0.0214122
H2-T22	-1.43897	0.00544057
Fndc3a	-1.43921	0.0221752
Dgcr6	-1.43938	0.0127752
Col4a1	-1.43956	0.00676042
Tbrg4	-1.43982	0.00439059
Ppp2r1b	-1.43997	0.0396967
Brd2	-1.44012	0.0141861
Slc12a6	-1.44028	0.0142904
Nacc1	-1.44038	0.000981201
Fam219a	-1.44043	0.0152868
Pacsin2	-1.44047	0.00670528
Itsn2	-1.44086	0.00171641
Akap2	-1.44094	0.000593803
Gm13835	-1.44099	0.00930946
Calcoco1	-1.4411	0.0477957
Pakap	-1.44129	0.000603976
Fcho2	-1.44132	0.00164516
Ap3s1	-1.44164	0.00630037
Ralbp1	-1.44204	0.011453
Mrpl42	-1.4425	0.00952313
Tbx1	-1.44268	0.0190911
Tspan15	-1.44274	0.00545187
Osbpl10	-1.44285	0.00864113
A830039N20Rik	-1.44289	0.00842024
Ndufaf6	-1.44349	0.0131328
Kbtbd4	-1.4436	0.00954651
Nbr1	-1.44467	0.017586
Tcta	-1.44473	0.016007
Nxt1	-1.44518	0.0212217
Trim44	-1.44526	0.0158927
Gm15446	-1.44532	0.00715508
Pdlim1	-1.44539	0.00514066
Tmem109	-1.44558	0.0063594
Matr3	-1.44589	0.00708431
Ccnyl1	-1.4459	0.00128368
U2af1l4	-1.44622	0.00520592
Lcmt1	-1.44629	0.00842346
Hsdl1	-1.44644	0.00341565
Cdc123	-1.44652	0.00431188
Gm26625	-1.44659	0.00531342
Yeats4	-1.4467	0.00359037
Lamp2	-1.44685	0.012045
Slc6a6	-1.44732	0.00470994
Cmc2	-1.44768	0.00254504
Commd2	-1.4477	0.0134238
Spata24	-1.44773	0.0402707
Sike1	-1.44828	0.00248397
Gm21596	-1.44838	0.0175705
Gm7336	-1.44841	0.0289624
Hspb2	-1.44847	0.00774796
Katna1	-1.44915	0.00339713
Gm43511	-1.44929	0.00369999
Map3k14	-1.44951	0.00131344
Ddx52	-1.44964	0.00267817
Flt4	-1.44992	0.0311679
Tomm34	-1.45025	0.0154067
D2hgdh	-1.45037	0.0232454
Pnkp	-1.45085	0.0159788
Zc3h14	-1.45105	0.00488917
Cbx4	-1.45135	0.00899847
Zfp592	-1.45136	0.0106293
Fmc1	-1.45136	0.00988379
Ints3	-1.45159	0.0178266
Dhx37	-1.45159	0.00548176
Slx4ip	-1.45166	0.00466514
Casc4	-1.45238	0.0024397
Lemd2	-1.45281	0.0240716
Six1	-1.45308	0.0133067
Vps4b	-1.45315	0.00139916
Rbx1	-1.4534	0.0062066
Tnrc6b	-1.45368	0.0136663
Fam219b	-1.45374	0.000839802
Tmsb15l	-1.45428	0.0429751
Sec23b	-1.4545	0.00251657
Htatip2	-1.4547	8.70288e-05
Rdm1	-1.45477	0.0060318
Gm15954	-1.45512	0.0193707
Sigmar1	-1.4552	0.0238134
Raly	-1.45572	0.0052212
Wwp2	-1.45577	0.00631949
[truncated: 5,518 more rows]
