# Supplementary material for: Physical exercise attenuates age‐related muscle atrophy and exhibits anti‐ageing effects via the adiponectin receptor 1 signalling
Source: J Cachexia Sarcopenia Muscle. 2023 May 24;14(4):1789–801. doi: 10.1002/jcsm.13257 (PMC10401527; doi:10.1002/jcsm.13257)
Supplement: Supplementary file 8 — Table S6. Serum adiponectin,blood glucose,body weight,weight of gastrocnemius muscles,muscle/body weight,Epididymal white adipose tissue in AAV‐NC and AAV‐Fo mice. [file JCSM-14-1789-s001.xlsx]

## Sheet: Supplementary Table 6
Supplementary Table 6. Serum adiponectin,blood glucose,body weight,weight of gastrocnemius muscles,muscle/body weight,Epididymal white adipose tissue in AAV-NC and AAV-Fo mice.
	AAV-NC		AAV-Fo
	Control	Exercise	Control	Exercise
Serum adiponectin(ug/mL)	3670.00±822.10	7639.00±1811.00a	3801.00±758.50	7625.00±1116.00b
Blood glucose(mM)	5.78±0.50	5.88±0.36	6.08±0.28	6.06±0.34
Body weight(g)	26.92±2.10	36.00±4.13a	28.61±1.82	26.75±2.38b
Weight of gastrocnemius muscles(g)	0.12±0.02	0.20±0.02a	0.12±0.01	0.10±0.01b
muscle/body weight(mg/g)	4.46±0.73	5.70±0.48a	4.15±0.70	3.81±0.29b
Epididymal white adipose tissue(g)	1.42±0.29	1.42±0.29	1.38±0.26	1.30±0.21
Data presents mean ± SD; n = 4-5. a, AAV-NC Exercise group versus AAV-NC Control group. P < 0.05; b AAV-Fo Exercise group versus AAV-NC Exercise group. P < 0.05; respectively, using using one-way ANOVA followed by Turkey’s test.
